# Supplementary material for: Basic school pupils’ food purchases during mid-morning break in urban Ghanaian schools
Source: PLoS One. 2020 Sep 1;15(9):e0238308. doi: 10.1371/journal.pone.0238308 (PMC7462272; doi:10.1371/journal.pone.0238308)
Supplement: S1 Data — (CSV) [file pone.0238308.s003.csv]

date	schid	intnum	sex	agegrp	schtype	itemname1	type1	amount1	unitcost1	placepurch1	itemname2	type2	amount2	unitcost2	placepurch2	itemname3	type3	amount3	unitcost3	placepurch3	itemname4	type4	amount4	unitcost4	placepurch4	itemname5	type5	amount5	unitcost5	placepurch5	filter_$
4/10/2013	school B	84	male	Age 9 to 12 years	Private	orange	fruits	155	0.2	outside school premises																					Not Selected
4/10/2013	school B	93	female	Age 9 to 12 years	Private	fried yam	local snack (fried)	79	0.3	outside school premises	fried chicken	others	17	0.2	outside school premises																Not Selected
4/10/2013	school B	1	male	16 to 17 years	Private	waakye	complete meals	359	2	outside school premises																					Not Selected
4/10/2013	school B	2	female	13 to 15 years	Private	waakye	complete meals	294	0.8	outside school premises																					Not Selected
4/10/2013	school B	3	female	Age 9 to 12 years	Private	plain rice	complete meals	264	0.7	outside school premises																					Not Selected
4/10/2013	school B	4	female	13 to 15 years	Private	cake & chips	Pastries		1.1	outside school premises																					Not Selected
4/10/2013	school B	5	male	Age 9 to 12 years	Private	pawpaw	fruits	173	0.5	outside school premises																					Not Selected
4/10/2013	school B	7	female	13 to 15 years	Private	waakye, gari, mac	complete meals	250	1.1	outside school premises																					Not Selected
4/10/2013	school B	8	female	13 to 15 years	Private	rice & cjhicken	complete meals	300	1.3	outside school premises	fanchoco	milk/ cocoa drink	161	0.8	outside school premises	rock buns	Pastries	172	0.6	outside school premises											Not Selected
4/10/2013	school B	9	male	13 to 15 years	Private	waakye & egg	complete meals	310	1.4	outside school premises																					Not Selected
4/10/2013	school B	10	male	13 to 15 years	Private	rice, fried fish,mac	complete meals	320	1.6	outside school premises																					Not Selected
4/10/2013	school B	11	male	13 to 15 years	Private	jollof rice + boiled egg	complete meals	264	1	outside school premises																					Not Selected
4/10/2013	school B	12	female	Age 9 to 12 years	Private	waakye + egg	complete meals	357	0.8	outside school premises																					Not Selected
4/10/2013	school B	13	male	13 to 15 years	Private	jollof rice	complete meals	359	1	outside school premises	toffees	candy bar/ lollipops/sweets	4	0.05	outside school premises																Not Selected
4/10/2013	school B	14	male	13 to 15 years	Private	toffee	candy bar/ lollipops/sweets	4	0.05	outside school premises																					Not Selected
4/10/2013	school B	15	female	13 to 15 years	Private	waakye + beef	complete meals	320	1	outside school premises																					Not Selected
4/10/2013	school B	16	male	Age 9 to 12 years	Private	jollof with chicken	complete meals	310	1.4	outside school premises																					Not Selected
4/10/2013	school B	17	female	13 to 15 years	Private	waakye with fish	complete meals	310	1	outside school premises																					Not Selected
4/10/2013	school B	18	female	13 to 15 years	Private	jollof with mac	complete meals	300	0.8	outside school premises																					Not Selected
4/10/2013	school B	19	female	Age 9 to 12 years	Private	plain rice & stew	complete meals	290	1.3	outside school premises																					Not Selected
4/10/2013	school B	20	female	Age 9 to 12 years	Private	waakye with gari	complete meals	290	1.5	outside school premises																					Not Selected
4/10/2013	school B	21	female	13 to 15 years	Private	jollof	complete meals	294	0.8	outside school premises	egg	others	46	0.5	outside school premises	chewing gum	local snack (fried)	7	0.1	outside school premises											Not Selected
4/10/2013	school B	22	male	13 to 15 years	Private	waakye + salad + gari	complete meals	382	1	outside school premises																					Not Selected
4/10/2013	school B	23	male	Age 9 to 12 years	Private	pawpaw	fruits	173	0.5	outside school premises																					Not Selected
4/10/2013	school B	24	male	13 to 15 years	Private	gorundnut	local snacks (dry)	21	0.2	outside school premises																					Not Selected
4/10/2013	school B	25	male	Age 9 to 12 years	Private	pawpaw	fruits	173	0.5	outside school premises																					Not Selected
4/10/2013	school B	26	male	Age 9 to 12 years	Private	rice + mac + salad	complete meals	308	0.7	outside school premises																					Not Selected
4/10/2013	school B	27	female	Age 9 to 12 years	Private	biscuit (jack & jill)	Packaged snacks	40	0.7	outside school premises																					Not Selected
4/10/2013	school B	28	male	Age 9 to 12 years	Private	biscuit (jack & jill fun o)	Packaged snacks	57	0.6	outside school premises																					Not Selected
4/10/2013	school B	29	male	Age 9 to 12 years	Private	toffee (mint)	candy bar/ lollipops/sweets	4	0.05	outside school premises																					Not Selected
4/10/2013	school B	30	female	Age 9 to 12 years	Private	icekenkey	complete meals	247	0.4	outside school premises	roasted g'nut	local snacks (dry)	21	0.2	outside school premises	bread	Pastries	60	0.2	outside school premises											Not Selected
4/10/2013	school B	31	male	Age 9 to 12 years	Private	fried yam	local snack (fried)	183	0.7	outside school premises	chicken	others	22	0.3	outside school premises																Not Selected
4/10/2013	school B	32	male	Age 9 to 12 years	Private	icecream (milk)	milk/ cocoa drink	58	0.3	outside school premises	bread	Pastries	60	0.2	outside school premises																Not Selected
4/10/2013	school B	33	female	Age 9 to 12 years	Private	waakye + meat	complete meals	211	0.5	outside school premises																					Not Selected
4/10/2013	school B	34	male	Age 9 to 12 years	Private	fried yam	local snack (fried)	158	0.6	outside school premises	orange flavoured drink	sweetened drinks	57	0.1	outside school premises	chicken	others	22	0.3	outside school premises											Not Selected
4/10/2013	school B	35	male	Age 9 to 12 years	Private	popcorn	local snacks (dry)	20	0.2	outside school premises																					Not Selected
4/10/2013	school B	36	male	Age 9 to 12 years	Private	icekenkey	complete meals	256	0.5	outside school premises	bread	Pastries	60	0.2	outside school premises																Not Selected
4/10/2013	school B	37	male	Age 9 to 12 years	Private	icekenkey	complete meals	256	0.4	outside school premises	bread	Pastries	60	0.2	outside school premises																Not Selected
4/10/2013	school B	38	female	Age 9 to 12 years	Private	icecream	complete meals	58	0.2	outside school premises	bread	Pastries	60	0.3	outside school premises																Not Selected
4/10/2013	school B	39	female	Age 9 to 12 years	Private	icekenkey	complete meals	256	0.7	outside school premises																					Not Selected
4/10/2013	school B	40	female	Age 9 to 12 years	Private	icekenkey	complete meals	256	0.4	outside school premises																					Not Selected
4/10/2013	school B	41	male	13 to 15 years	Private	jollof & egg, salad	complete meals	305	1.5	outside school premises	tomtom	candy bar/ lollipops/sweets	7	0.1	outside school premises																Not Selected
4/10/2013	school B	43	female	Age 9 to 12 years	Private	icekenkey(2)	complete meals	670	1	outside school premises	bread	Pastries	60	0.2	outside school premises																Not Selected
4/10/2013	school B	44	male	Age 9 to 12 years	Private	icekenkey	complete meals	355	0.5	outside school premises	bread	Pastries	60	0.2	outside school premises																Not Selected
4/10/2013	school B	45	male	13 to 15 years	Private	yoogi	fruits	36	0.2	outside school premises																					Not Selected
4/10/2013	school B	46	male	Age 9 to 12 years	Private	icecream	sweetened drinks	80	0.5	outside school premises																					Not Selected
4/10/2013	school B	47	male	13 to 15 years	Private	icekenkey	complete meals	554	0.7	outside school premises	bread	Pastries	60	0.2	outside school premises																Not Selected
4/10/2013	school B	48	female	Age 9 to 12 years	Private	icecream	sweetened drinks	58	0.3	outside school premises	bread	Pastries	60	0.2	outside school premises																Not Selected
4/10/2013	school B	49	female	Age 9 to 12 years	Private	icecream	sweetened drinks	58	0.3	outside school premises	bread	Pastries	60	0.2	outside school premises																Not Selected
4/10/2013	school B	50	female	Age 9 to 12 years	Private	mint toffee	candy bar/ lollipops/sweets	4	0.05	outside school premises																					Not Selected
4/10/2013	school B	51	male	Age 9 to 12 years	Private	banana	fruits	381	0.5	outside school premises	orange	fruits	155	0.2	outside school premises																Not Selected
4/10/2013	school B	52	female	Age 9 to 12 years	Private	fried yam	local snack (fried)	26	0.1	outside school premises	fried chicken	others	17	0.2	outside school premises																Not Selected
4/10/2013	school B	53	female	Age 9 to 12 years	Private	fried yam	local snack (fried)	25	0.1	outside school premises	fried sausage	others	7	0.1	outside school premises																Not Selected
4/10/2013	school B	54	female	13 to 15 years	Private	fried yam	local snack (fried)	25	0.1	outside school premises	fried sausage	others	7	0.1	outside school premises																Not Selected
4/10/2013	school B	55	female	Age 9 to 12 years	Private	fried yam	local snack (fried)	25	0.1	outside school premises	fried sausage	others	7	0.1	outside school premises																Not Selected
4/10/2013	school B	56	male	Age 9 to 12 years	Private	icekenkey	complete meals	335	0.5	outside school premises	bread	Pastries	60	0.2	outside school premises																Not Selected
4/10/2013	school B	57	female	Age 9 to 12 years	Private	waakye	complete meals	379	0.9	outside school premises	fried yam	local snack (fried)	25	0.1	outside school premises																Not Selected
4/10/2013	school B	58	male	Age 9 to 12 years	Private	biscuit (soda cracker)	Packaged snacks	28	0.15	outside school premises	blackberry *(youryi)	fruits	41	0.2	outside school premises	orange flavoured drink	fruits	65	0.1	outside school premises											Not Selected
4/10/2013	school B	59	male	Age 9 to 12 years	Private	fried chicken	others	17	0.2	outside school premises	fried sausge	others	7	0.1	outside school premises																Not Selected
4/10/2013	school B	60	male	Age 9 to 12 years	Private	waakye + mac +salad	complete meals	357	0.8	outside school premises	fried yam	local snack (fried)	25	0.1	outside school premises																Not Selected
4/10/2013	school B	61	female	Age 9 to 12 years	Private	sobolo	sweetened drinks	105	0.8	outside school premises	bread	Pastries	60	0.2	outside school premises																Not Selected
4/10/2013	school B	62	female	Age 9 to 12 years	Private	iccream	ice cream	58	0.2	outside school premises																					Not Selected
4/10/2013	school B	63	female	Age 9 to 12 years	Private	icecream	ice cream	58	0.2	outside school premises	bread	Pastries	60	0.2	outside school premises																Not Selected
4/10/2013	school B	64	female	Age 9 to 12 years	Private	icecream	ice cream	58	0.2	outside school premises	bread	Pastries	60	0.2	outside school premises																Not Selected
4/10/2013	school B	65	female	Age 9 to 12 years	Private	icecream	ice cream	58	0.2	outside school premises	bread	Pastries	60	0.2	outside school premises																Not Selected
4/10/2013	school B	66	female	Age 9 to 12 years	Private	icecream	ice cream	58	0.2	outside school premises																					Not Selected
4/10/2013	school B	67	female	Age 9 to 12 years	Private	icekenkey	complete meals	256	0.7	outside school premises	bread	Pastries	60	0.2	outside school premises																Not Selected
4/10/2013	school B	68	female	Age 9 to 12 years	Private	fried yam	local snack (fried)	75	0.3	outside school premises																					Not Selected
4/10/2013	school B	69	female	Age 9 to 12 years	Private	icekenkey	complete meals	256	0.8	outside school premises																					Not Selected
4/10/2013	school B	70	female	Age 9 to 12 years	Private	sobolo	sweetened drinks	105	0.2	outside school premises	peak powder	candy bar/ lollipops/sweets	20	0.4	outside school premises																Not Selected
4/10/2013	school B	71	female	Age 9 to 12 years	Private	sobolo	sweetened drinks	210	0.4	outside school premises																					Not Selected
4/10/2013	school B	72	male	13 to 15 years	Private	icecream (milk)	milk/ cocoa drink	174	0.3	outside school premises	sobolo	sweetened drinks	105	0.2	outside school premises	bread	Pastries	60	0.2	outside school premises											Not Selected
4/10/2013	school B	73	male	13 to 15 years	Private	icecream (milk)	milk/ cocoa drink	174	0.9	outside school premises	mint toffee	candy bar/ lollipops/sweets	4	0.1	outside school premises																Not Selected
4/10/2013	school B	74	female	Age 9 to 12 years	Private	sobolo	sweetened drinks	105	0.2	outside school premises																					Not Selected
4/10/2013	school B	75	female	Age 9 to 12 years	Private	icecream (milk)	milk/ cocoa drink	58	0.3	outside school premises	bread	Pastries	60	0.2	outside school premises																Not Selected
4/10/2013	school B	76	female	Age 9 to 12 years	Private	sobolo	sweetened drinks	105	0.2	outside school premises	bread	Pastries	60	0.2	outside school premises																Not Selected
4/10/2013	school B	77	female	Age 9 to 12 years	Private	icekenkey	complete meals	256	0.7	outside school premises	bread	Pastries	60	0.2	outside school premises																Not Selected
4/10/2013	school B	78	male	13 to 15 years	Private	popcorn	local snacks (dry)	20	0.2	outside school premises	waakye + mac + salad	complete meals	357	0.8	outside school premises	bread	Pastries	60	0.2	outside school premises											Not Selected
4/10/2013	school B	79	male	Age 9 to 12 years	Private	sobolo	sweetened drinks	105	0.2	outside school premises	popcorn	local snacks (dry)	20	0.2	outside school premises																Not Selected
4/10/2013	school B	80	female	Age 9 to 12 years	Private	icekenkey	complete meals	335	0.5	outside school premises	bread	Pastries	60	0.3	outside school premises																Not Selected
4/10/2013	school B	81	male	13 to 15 years	Private	sobolo	sweetened drinks	105	0.2	outside school premises	icekenkey	complete meals	256	0.4	outside school premises	bread	Pastries	60	0.2	outside school premises											Not Selected
4/10/2013	school B	82	female	Age 9 to 12 years	Private	popcorn	local snacks (dry)	20	0.2	outside school premises	sobolo	sweetened drinks	105	0.2	outside school premises																Not Selected
4/10/2013	school B	83	male	Age 9 to 12 years	Private	bread	Pastries	60	0.2	outside school premises	icekenkey	complete meals	256	0.4	outside school premises	icecream (milk)	milk/ cocoa drink	58	0.3	outside school premises											Not Selected
4/10/2013	school B	85	female	13 to 15 years	Private	bread	Pastries	60	0.2	outside school premises	sausage (fried)	others	32	0.5	outside school premises																Not Selected
4/10/2013	school B	86	male	Age 9 to 12 years	Private	malt & milk biscuit (s/s)	Packaged snacks	13	0.1	outside school premises	sobloo	sweetened drinks	105	0.2	outside school premises																Not Selected
4/10/2013	school B	87	female	13 to 15 years	Private	sobolo	sweetened drinks	105	0.2	outside school premises																					Not Selected
4/10/2013	school B	88	female	13 to 15 years	Private	popcorn	local snacks (dry)	54	0.5	outside school premises																					Not Selected
4/10/2013	school B	89	female	13 to 15 years	Private	blackberry	fruits	41	0.2	outside school premises																					Not Selected
4/10/2013	school B	90	male	13 to 15 years	Private	sobolo	sweetened drinks	105	0.2	outside school premises	spring roll	local snack (fried)	74	0.3	outside school premises																Not Selected
4/10/2013	school B	91	female	Age 9 to 12 years	Private	sobolo	sweetened drinks	105	0.2	outside school premises																					Not Selected
4/10/2013	school B	92	female	Age 9 to 12 years	Private	youpi choco	candy bar/ lollipops/sweets	11	0.2	outside school premises	bread	Pastries	60	0.2	outside school premises																Not Selected
4/10/2013	school B	94	male	13 to 15 years	Private	icekenkey	complete meals	256	0.4	outside school premises	bread	Pastries	60	0.3	outside school premises	g'nut	local snacks (dry)	21	0.2	outside school premises											Not Selected
4/10/2013	school B	95	male	Age 9 to 12 years	Private	icekenkey	complete meals	256	0.4	outside school premises	orange	fruits	155	0.2	outside school premises	bread	Pastries	60	0.2	outside school premises											Not Selected
4/10/2013	school B	96	male	Age 9 to 12 years	Private	pawpawp	fruits	173	0.5	outside school premises	banana	fruits	353	0.5	outside school premises																Not Selected
4/10/2013	school B	97	female	Age 9 to 12 years	Private	icecream	sweetened drinks	58	0.3	outside school premises	bread	Pastries	60	0.2	outside school premises																Not Selected
4/10/2013	school B	98	male	Age 9 to 12 years	Private	sobolo	sweetened drinks	105	0.2	outside school premises																					Not Selected
4/10/2013	school B	99	female	13 to 15 years	Private	fried yam	local snack (fried)	25	0.1	outside school premises	sausage	others	14	0.2	outside school premises																Not Selected
4/10/2013	school B	100	male	Age 9 to 12 years	Private	fried yam	local snack (fried)	25	0.1	outside school premises	sausage	others	14	0.2	outside school premises																Not Selected
4/10/2013	school B	101	female	Age 9 to 12 years	Private	icekenkey	complete meals	256	0.4	outside school premises	bread	Pastries	60	0.2	outside school premises																Not Selected
4/10/2013	school B	102	male	13 to 15 years	Private	tampico	ice cream	213	0.7	outside school premises	pie	Pastries	71	0.5	outside school premises																Not Selected
4/10/2013	school B	103	female	Age 9 to 12 years	Private	ice kenkey	complete meals	256	0.4	outside school premises	bread	local snacks (dry)	60	0.2	outside school premises																Not Selected
4/10/2013	school B	104	male	Age 9 to 12 years	Private	rock buns	Pastries	86	0.3	outside school premises																					Not Selected
4/10/2013	school B	105	female	13 to 15 years	Private	waakye, salad, mac, egg	complete meals	330	1.4	outside school premises																					Not Selected
4/10/2013	school B	106	male	13 to 15 years	Private	fried yam	local snack (fried)	125	0.5	outside school premises																					Not Selected
4/10/2013	school B	107	male	Age 9 to 12 years	Private	rice, stew, egg	complete meals	305	1.3	outside school premises	popcorn	local snacks (dry)	48	0.4	outside school premises																Not Selected
4/10/2013	school B	108	male	13 to 15 years	Private	chicken	others	39	0.5	outside school premises																					Not Selected
4/10/2013	school B	109	female	13 to 15 years	Private	spring roll	local snack (fried)	74	0.3	outside school premises																					Not Selected
4/10/2013	school B	42	male	Age 9 to 12 years	Private	jollof, salad,meat	complete meals	330	1	outside school premises	orange	fruits	155	0.5	outside school premises	banana	fruits	355	0.5	outside school premises											Not Selected
4/10/2013	school B	6	male	13 to 15 years	Private	fried yam	local snack (fried)	200	0.8	outside school premises																					Not Selected
4/11/2013	school E	110	male	13 to 15 years	Public	fried rice, chicken,sausage	complete meals	282	1.5	within school premises																					Not Selected
4/11/2013	school E	112	male	13 to 15 years	Public	fried rice, salad	complete meals	273	0.8	within school premises																					Not Selected
4/11/2013	school E	113	male	13 to 15 years	Public	fried rice, sausage,salad	complete meals	273	1.5	within school premises																					Not Selected
4/11/2013	school E	114	male	13 to 15 years	Public	plain rice with salad	complete meals	372	0.7	within school premises																					Not Selected
4/11/2013	school E	115	female	13 to 15 years	Public	waakye & mac	complete meals	265	0.8	within school premises	orange	fruits	507	0.3	within school premises																Not Selected
4/11/2013	school E	116	female	13 to 15 years	Public	milk icecream	milk/ cocoa drink	105	0.2	within school premises	new star	sweetened drinks	80	0.1	within school premises	rice with chicken	complete meals	372	1	within school premises											Not Selected
4/11/2013	school E	117	female	13 to 15 years	Public	new star	sweetened drinks	80	0.1	within school premises	jollof, mac, chicken	complete meals	279	1.4	within school premises																Not Selected
4/11/2013	school E	118	female	13 to 15 years	Public	new star	sweetened drinks	80	0.1	within school premises	ice kenkey + g'nut	complete meals	245	0.6	within school premises																Not Selected
4/11/2013	school E	119	female	13 to 15 years	Public	new star	sweetened drinks	80	0.1	within school premises	fried rice	complete meals	282	1.5	within school premises																Not Selected
4/11/2013	school E	120	female	13 to 15 years	Public	fried rice, chicken, mac	complete meals	282	1.3	within school premises																					Not Selected
4/11/2013	school E	121	male	Age 9 to 12 years	Public	fried rice, sausage	complete meals	230	0.7	within school premises																					Not Selected
4/11/2013	school E	122	male	Age 9 to 12 years	Public	kenkey with chicken	complete meals	399	0.7	within school premises																					Not Selected
4/11/2013	school E	123	male	Age 9 to 12 years	Public	asana	sweetened drinks	149	0.2	within school premises	bread	Pastries	64	0.2	within school premises																Not Selected
4/11/2013	school E	124	male	13 to 15 years	Public	banku, chicken, okro soup	complete meals	384	0.7	outside school premises																					Not Selected
4/11/2013	school E	125	female	Age 9 to 12 years	Public	banku, cow meat, chicken, okro soup	complete meals	405	1.2	outside school premises																					Not Selected
4/11/2013	school E	126	female	Age 9 to 12 years	Public	banku, chicken,meat, okro	complete meals	390	0.7	outside school premises																					Not Selected
4/11/2013	school E	127	male	13 to 15 years	Public	new star	sweetened drinks	249	0.5	within school premises	boubon biscuit (small)	Pastries	56	0.5	within school premises	fried rice wirth sausage	complete meals	273	2	within school premises											Not Selected
4/11/2013	school E	128	male	13 to 15 years	Public	rice with sausage	complete meals	372	1	within school premises																					Not Selected
4/11/2013	school E	129	female	13 to 15 years	Public	muscatella	sweetened drinks	392	1	outside school premises	sagento crack	Pastries	144	1	outside school premises																Not Selected
4/11/2013	school E	130	female	Age 9 to 12 years	Public	bofroat	Pastries	90	0.5	within school premises																					Not Selected
4/11/2013	school E	131	female	13 to 15 years	Public	wheat with milk	complete meals	256	0.6	within school premises	bofroat	Pastries	90	0.5	within school premises																Not Selected
4/11/2013	school E	132	male	16 to 17 years	Public	sugar bread (yellow)	Pastries	248	0.7	within school premises																					Not Selected
4/11/2013	school E	133	female	13 to 15 years	Public	fried rice with chicken	complete meals	249	1	within school premises																					Not Selected
4/11/2013	school E	134	female	Age 9 to 12 years	Public	ice kenkey	complete meals	254	0.3	within school premises	g'nut	local snacks (dry)	11	0.1	within school premises																Not Selected
4/11/2013	school E	135	female	16 to 17 years	Public	fried rice with eggs	complete meals	248	1.2	within school premises	sjoro nestle	others	155	0.5	within school premises																Not Selected
4/11/2013	school E	136	female	13 to 15 years	Public	jollof with chicken	complete meals	273	1	within school premises	orange	fruits	169	0.1	within school premises	sjoro nestle	others	155	0.5	within school premises											Not Selected
4/11/2013	school E	137	female	Age 9 to 12 years	Public	kenkey with chicken	complete meals	425	1.1	within school premises																					Not Selected
4/11/2013	school E	138	female	Age 9 to 12 years	Public	kenkey	complete meals	399	0.5	within school premises	g'nut	local snacks (dry)	11	0.1	within school premises																Not Selected
4/11/2013	school E	139	male	13 to 15 years	Public	indomie	complete meals	222	1	within school premises																					Not Selected
4/11/2013	school E	140	male	Age 9 to 12 years	Public	fried rice wit sausage	complete meals	273	1	within school premises																					Not Selected
4/11/2013	school E	141	male	13 to 15 years	Public	fried rice, salad, & chicken	complete meals	273	1.2	within school premises																					Not Selected
4/11/2013	school E	142	female	Age 9 to 12 years	Public	banku and okro soup	complete meals	384	0.6	outside school premises																					Not Selected
4/11/2013	school E	143	female	Age 9 to 12 years	Public	banku with okro soup	complete meals	325	0.4	outside school premises																					Not Selected
4/11/2013	school E	144	female	13 to 15 years	Public	sjora nestle	others	155	0.5	within school premises	rice with chicken	complete meals	372	1	outside school premises																Not Selected
4/11/2013	school E	145	female	13 to 15 years	Public	fried rice (70p) + chicken (20p) ,salad	complete meals	273	1	within school premises																					Not Selected
4/11/2013	school E	146	female	Age 9 to 12 years	Public	bread	Pastries	75	0.3	within school premises	sauage	others	24	0.3	within school premises																Not Selected
4/11/2013	school E	147	female	Age 9 to 12 years	Public	ice kenkey	complete meals	254	0.3	within school premises	bread	Pastries	51	0.2	within school premises																Not Selected
4/11/2013	school E	148	female	Age 9 to 12 years	Public	zowe (maize meal + pepper)	local snacks (dry)	17	0.2	within school premises																					Not Selected
4/11/2013	school E	149	male	13 to 15 years	Public	new star	sweetened drinks	80	0.1	within school premises																					Not Selected
4/11/2013	school E	150	female	13 to 15 years	Public	sjoro nestle	others	155	0.5	within school premises																					Not Selected
4/11/2013	school E	151	male	Age 9 to 12 years	Public	icecream (milk)	milk/ cocoa drink	118	0.2	within school premises																					Not Selected
4/11/2013	school E	152	female	Age 9 to 12 years	Public	fried rice	complete meals	259	0.7	within school premises																					Not Selected
4/11/2013	school E	153	female	Age 9 to 12 years	Public	fried rice	complete meals	259	0.7	within school premises																					Not Selected
4/11/2013	school E	154	female	Age 9 to 12 years	Public	kenkey (50p) + fish(50p)	complete meals	399	1	within school premises																					Not Selected
4/11/2013	school E	156	male	Age 9 to 12 years	Public	asana + milk	sweetened drinks	224	0.4	within school premises																					Not Selected
4/11/2013	school E	157	female	13 to 15 years	Public	bread	Pastries	75	0.3	within school premises	icekenke	complete meals	152	0.2	within school premises	roasted g'nut	local snacks (dry)	11	0.1	within school premises											Not Selected
4/11/2013	school E	158	male	Age 9 to 12 years	Public	kenkey	complete meals	399	0.5	within school premises	chicken	others	17	0.2	within school premises																Not Selected
4/11/2013	school E	159	male	Age 9 to 12 years	Public	fried yam	local snack (fried)	43	0.1	within school premises	sausage	others	8	0.1	within school premises																Not Selected
4/11/2013	school E	160	female	Age 9 to 12 years	Public	cocoa drink	milk/ cocoa drink	137	0.2	within school premises	bread	Pastries	75	0.3	within school premises																Not Selected
4/11/2013	school E	161	female	13 to 15 years	Public	fred rice	complete meals	296	0.8	within school premises																					Not Selected
4/11/2013	school E	162	female	Age 9 to 12 years	Public	fried plantain	local snack (fried)	128	0.4	outside school premises																					Not Selected
4/11/2013	school E	163	female	13 to 15 years	Public	fried egg	others	71	1	within school premises																					Not Selected
4/11/2013	school E	164	female	13 to 15 years	Public	rlce with chicken	complete meals	372	1	outside school premises																					Not Selected
4/11/2013	school E	165	male	13 to 15 years	Public	banku, chicken, okr soup	complete meals	384	0.7	outside school premises																					Not Selected
4/11/2013	school E	167	male	Age 9 to 12 years	Public	rice, sausage, chicken, mac	complete meals	425	0.8	outside school premises																					Not Selected
4/11/2013	school E	168	male	13 to 15 years	Public	fried rice, mac,salad, chicken	complete meals	355	1.3	within school premises																					Not Selected
4/11/2013	school E	169	female	13 to 15 years	Public	banku,meat, chicken	complete meals	384	0.7	outside school premises																					Not Selected
4/11/2013	school E	170	male	13 to 15 years	Public	banku,chicken, okro	complete meals	374	0.6	outside school premises																					Not Selected
4/11/2013	school E	171	male	13 to 15 years	Public	banku with meat	complete meals	384	0.8	outside school premises																					Not Selected
4/11/2013	school E	172	female	Age 9 to 12 years	Public	banku with okro soup	complete meals	400	1	outside school premises																					Not Selected
4/11/2013	school E	173	female	13 to 15 years	Public	banku with okro soup & chicken	complete meals	348	0.9	outside school premises																					Not Selected
4/11/2013	school E	174	male	16 to 17 years	Public	plain rice	complete meals	372	0.7	within school premises																					Not Selected
4/11/2013	school E	175	female	13 to 15 years	Public	water melon	fruits	220	0.5	within school premises	cocoa drink	milk/ cocoa drink	137	0.2	within school premises	bread	Pastries	102	0.4	within school premises											Not Selected
4/11/2013	school E	176	male	Age 9 to 12 years	Public	fried rice	complete meals	273	0.7	within school premises	chicken	others	24	0.3	within school premises																Not Selected
4/11/2013	school E	177	female	13 to 15 years	Public	wheat	complete meals	256	0.6	within school premises	yoghurt	ice cream	161	0.8	within school premises	bofroat	local snack (fried)	58	0.3	within school premises											Not Selected
4/11/2013	school E	178	female	13 to 15 years	Public	kenkey	complete meals	399	0.5	within school premises	chicken	others	24	0.3	within school premises																Not Selected
4/11/2013	school E	179	male	Age 9 to 12 years	Public	orange	fruits	169	0.1	within school premises																					Not Selected
4/11/2013	school E	180	male	13 to 15 years	Public	rockbuns	Pastries	159	0.5	within school premises	plain rice	complete meals	372	0.7	within school premises																Not Selected
4/11/2013	school E	181	female	Age 9 to 12 years	Public	new star	sweetened drinks	80	0.1	within school premises	sobolo (bottle)	sweetened drinks	700	0.5	within school premises																Not Selected
4/11/2013	school E	182	male	Age 9 to 12 years	Public	new star	sweetened drinks	80	0.1	within school premises	banku + okro + offal	complete meals	179	0.3	outside school premises																Not Selected
4/11/2013	school E	183	female	Age 9 to 12 years	Public	fried rice	complete meals	222	0.6	within school premises	new star (2)	sweetened drinks	160	0.1	within school premises																Not Selected
4/11/2013	school E	184	female	Age 9 to 12 years	Public	beans + gari	complete meals	510	0.5	outside school premises																					Not Selected
4/11/2013	school E	185	male	13 to 15 years	Public	kenkey	complete meals	399	0.5	within school premises	chicken	others	48	0.6	within school premises																Not Selected
4/11/2013	school E	186	male	13 to 15 years	Public	fried rice + chicken	complete meals	315	1.5	within school premises	fried rice + chicken	complete meals	276	1	within school premises																Not Selected
4/11/2013	school E	187	male	16 to 17 years	Public	fried rice + chicken	complete meals	315	1.5	within school premises																					Not Selected
4/11/2013	school E	188	female	Age 9 to 12 years	Public	waakye + egg	complete meals	340	1	outside school premises																					Not Selected
4/11/2013	school E	189	female	Age 9 to 12 years	Public	rice + fried egg	complete meals	408	1	outside school premises																					Not Selected
4/11/2013	school E	190	female	Age 9 to 12 years	Public	waakye	complete meals	377	0.7	outside school premises																					Not Selected
4/11/2013	school E	191	male	Age 9 to 12 years	Public	plain rice + sausage	complete meals	202	0.6	within school premises																					Not Selected
4/11/2013	school E	192	male	13 to 15 years	Public	all time biscuit	Pastries	21	0.1	within school premises	new star	sweetened drinks	249	0.5	within school premises																Not Selected
4/11/2013	school E	193	female	13 to 15 years	Public	fried rice	complete meals	259	0.7	within school premises	chicken	others	24	0.3	within school premises	newstar	sweetened drinks	80	0.1	within school premises											Not Selected
4/11/2013	school E	194	male	Age 9 to 12 years	Public	new star	sweetened drinks	80	0.1	within school premises	fried egg	local snack (fried)	36	0.5	within school premises	bread	Pastries	75	0.3	within school premises											Not Selected
4/11/2013	school E	195	female	13 to 15 years	Public	kenkey	complete meals	399	0.5	within school premises	sausage	others	24	0.3	within school premises																Not Selected
4/11/2013	school E	196	female	Age 9 to 12 years	Public	waakye + fried egg	complete meals	200	1	outside school premises																					Not Selected
4/11/2013	school E	197	female	13 to 15 years	Public	jollof	complete meals	185	0.5	outside school premises	yoghurt toffee	candy bar/ lollipops/sweets	5	0.1	outside school premises																Not Selected
4/11/2013	school E	198	male	Age 9 to 12 years	Public	icekenkey	complete meals	152	0.2	within school premises	bread	Pastries	75	0.2	within school premises																Not Selected
4/11/2013	school E	199	female	Age 9 to 12 years	Public	icekenkey	complete meals	152	0.2	within school premises	bread	Pastries	75	0.2	within school premises																Not Selected
4/11/2013	school E	200	female	Age 9 to 12 years	Public	tombrown	complete meals	182	0.3	within school premises	bread	local snacks (dry)	24	0.1	within school premises																Not Selected
4/11/2013	school E	201	male	13 to 15 years	Public	orange (2)	fruits	242	0.1	within school premises	banana	fruits	270	0.3	within school premises																Not Selected
4/11/2013	school E	202	female	Age 9 to 12 years	Public	icekenkey	complete meals	258	0.3	within school premises	bread	Pastries	21	0.1	within school premises																Not Selected
4/11/2013	school E	203	male	Age 9 to 12 years	Public	icekenkey	complete meals	255	0.3	within school premises	bread + margarine	local snacks (dry)	72	0.2	within school premises																Not Selected
4/11/2013	school E	204	female	Age 9 to 12 years	Public	fried rice	complete meals	212	0.7	within school premises																					Not Selected
4/11/2013	school E	205	male	Age 9 to 12 years	Public	indomie	complete meals	111	0.5	within school premises																					Not Selected
4/11/2013	school E	206	male	Age 9 to 12 years	Public	peg chile toffee	candy bar/ lollipops/sweets	13	0.1	within school premises																					Not Selected
4/11/2013	school E	207	female	13 to 15 years	Public	fried rice + chicken	complete meals	326	1.4	within school premises																					Not Selected
4/11/2013	school E	208	female	Age 9 to 12 years	Public	fried yam	local snack (fried)	210	0.51	within school premises																					Not Selected
4/11/2013	school E	209	female	Age 9 to 12 years	Public	potato + frie plantain	local snack (fried)	182	0.5	within school premises	sausage	others	8	0.1	within school premises																Not Selected
4/11/2013	school E	210	male	Age 9 to 12 years	Public	orange	fruits	150	0.1	within school premises	pawpaw	fruits	96	0.2	within school premises	banana	fruits	290	0.3	within school premises											Not Selected
4/11/2013	school E	211	male	Age 9 to 12 years	Public	fried rice	complete meals	259	0.7	within school premises																					Not Selected
4/11/2013	school E	212	female	13 to 15 years	Public	icecream (local)	sweetened drinks	66	0.1	outside school premises																					Not Selected
4/11/2013	school E	213	female	13 to 15 years	Public	icecream	sweetened drinks	66	0.1	outside school premises																					Not Selected
4/11/2013	school E	214	female	Age 9 to 12 years	Public	banku + okro soup+ meat	complete meals	365	0.5	outside school premises	icecream (local)	sweetened drinks	118	0.2	outside school premises																Not Selected
4/11/2013	school E	215	female	Age 9 to 12 years	Public	banku + meat	complete meals	379	0.5	outside school premises	icecream (local)	sweetened drinks	118	0.2	outside school premises																Not Selected
4/11/2013	school E	216	female	13 to 15 years	Public	bread	Pastries	32	0.1	within school premises	rice porridge	complete meals	381	0.4	within school premises	icecream (local)	sweetened drinks	118	0.2	within school premises	polo	local snack (fried)	94	0.2	outside school premises						Not Selected
4/11/2013	school E	217	male	Age 9 to 12 years	Public	rice + meat	complete meals	372	0.7	within school premises	orange	fruits	169	0.1	within school premises	icecream (local)	sweetened drinks	118	0.2	within school premises											Not Selected
4/11/2013	school E	218	male	Age 9 to 12 years	Public	fried rice	complete meals	259	0.7	within school premises	icecream (local)	sweetened drinks	118	0.2	within school premises	orange	fruits	169	0.2	within school premises											Not Selected
4/11/2013	school E	219	male	Age 9 to 12 years	Public	fried rice + salad	complete meals	555	1.5	within school premises	icecream (local)	sweetened drinks	118	0.2	within school premises																Not Selected
4/11/2013	school E	220	male	Age 9 to 12 years	Public	fried rice + salad	complete meals	273	1	within school premises	chicken	others	17	0.2	within school premises	doughnuts	Pastries		0.4	within school premises	sjoro (nestle)	others	155	0.5	within school premises						Not Selected
4/11/2013	school E	221	female	13 to 15 years	Public	spring roll	local snack (fried)	51	0.3	within school premises																					Not Selected
4/11/2013	school E	222	female	13 to 15 years	Public	spring roll	local snack (fried)	51	0.3	within school premises																					Not Selected
4/11/2013	school E	166	male	Age 9 to 12 years	Public	fried rice, chicken, sausage	complete meals	683	2.5	outside school premises																					Not Selected
4/13/2013	school D	413	female	Age 9 to 12 years	Public	sobolo	sweetened drinks	87	0.2	within school premises																					Not Selected
4/15/2013	school C	375	male	16 to 17 years	Public	cocoa drink (bottle)	sweetened drinks	264	0.7	within school premises	spring rolls	Pastries	37	0.2	within school premises																Not Selected
4/15/2013	school C	223	female	13 to 15 years	Public	kenkey + fish	complete meals	332	0.3	within school premises																					Not Selected
4/15/2013	school C	224	female	13 to 15 years	Public	kenkey + fish	complete meals	332	0.3	within school premises	sobolo	sweetened drinks	33	0.1	within school premises																Not Selected
4/15/2013	school C	225	female	13 to 15 years	Public	wheat	complete meals	171	0.4	within school premises	meat pie	Pastries	49	0.2	within school premises																Not Selected
4/15/2013	school C	226	female	13 to 15 years	Public	banku + g'nut soup	complete meals	179	0.3	within school premises	chicken	others	52	0.3	within school premises																Not Selected
4/15/2013	school C	227	female	13 to 15 years	Public	banku + g'nut soup + okro	complete meals	179	0.3	within school premises	chicken	others	52	0.3	within school premises																Not Selected
4/15/2013	school C	228	female	13 to 15 years	Public	kenkey + pepper	complete meals	119	0.3	within school premises																					Not Selected
4/15/2013	school C	229	male	Age 9 to 12 years	Public	bread	Pastries	44	0.2	within school premises	fried egg	others	35	0.5	within school premises																Not Selected
4/15/2013	school C	230	male	Age 9 to 12 years	Public	jollof	complete meals	221	0.4	within school premises	fried chicken	others	28	0.2	within school premises	omo tuo + g'nut soup	complete meals	153	0.2	within school premises											Not Selected
4/15/2013	school C	231	female	Age 9 to 12 years	Public	rice + salad +mac	complete meals	283	1	within school premises	fried chicken	others	52	0.3	within school premises																Not Selected
4/15/2013	school C	232	female	13 to 15 years	Public	yoghurt	ice cream	161	0.8	within school premises																					Not Selected
4/15/2013	school C	233	female	13 to 15 years	Public	sobolo (500ml)	sweetened drinks	548	0.6	within school premises	rice + fish (50p)	complete meals	185	0.6	within school premises	new star	sweetened drinks	249	0.5	outside school premises											Not Selected
4/15/2013	school C	234	female	13 to 15 years	Public	sobolo	sweetened drinks	66	0.1	within school premises	waaakye + mac +gari	complete meals	167	0.5	within school premises																Not Selected
4/15/2013	school C	235	female	13 to 15 years	Public	orange	fruits	103	0.1	within school premises	waakye + chicken (30p)	complete meals	235	0.7	within school premises	toffee	candy bar/ lollipops/sweets	7	0.05	within school premises											Not Selected
4/15/2013	school C	236	female	Age 9 to 12 years	Public	spring roll (3)	local snack (fried)	37	0.2	within school premises	sobolo	sweetened drinks	66	0.1	within school premises																Not Selected
4/15/2013	school C	237	male	13 to 15 years	Public	fanmilk	ice cream	94	0.7	within school premises	meat pie	Pastries	71	0.5	within school premises																Not Selected
4/15/2013	school C	238	male	Age 9 to 12 years	Public	icekenkey	complete meals	262	0.3	within school premises	banku + meat	complete meals	239	0.4	within school premises																Not Selected
4/15/2013	school C	239	female	13 to 15 years	Public	waakye	complete meals	277	0.5	within school premises																					Not Selected
4/15/2013	school C	240	male	13 to 15 years	Public	rock buns	Pastries	79	0.3	within school premises	sobolo	sweetened drinks	66	0.1	within school premises	bread	Pastries	44	0.2	within school premises											Not Selected
4/15/2013	school C	241	male	13 to 15 years	Public	konkonte + meat	complete meals	438	0.5	within school premises	roasted corn + g'nut	local snacks (dry)	54	0.2	within school premises	chewing gum (blow up)	candy bar/ lollipops/sweets	5	0.1	within school premises											Not Selected
4/15/2013	school C	242	female	16 to 17 years	Public	kenkey + fish	complete meals	119	0.3	within school premises																					Not Selected
4/15/2013	school C	244	male	13 to 15 years	Public	parlays biscuit moframofra	Packaged snacks	24	0.1	within school premises	roasted corn + g'nut	local snacks (dry)	54	0.2	within school premises	toffee (minty)	candy bar/ lollipops/sweets	7	0.05	within school premises											Not Selected
4/15/2013	school C	245	male	13 to 15 years	Public	rice + salad (50p)+ meat (50p) + mac	complete meals	241	1	within school premises																					Not Selected
4/15/2013	school C	246	male	13 to 15 years	Public	rice + salad	complete meals	192	0.8	within school premises	boiled egg	others	47	0.5	within school premises	toffee (mint)	candy bar/ lollipops/sweets	7	0.05	within school premises											Not Selected
4/15/2013	school C	247	male	13 to 15 years	Public	waakye + fish(30p) + gari(10p) + salad	complete meals	235	0.7	within school premises	toffee (cola)	candy bar/ lollipops/sweets	6	0.1	within school premises																Not Selected
4/15/2013	school C	248	male	13 to 15 years	Public	toffee (mint)	candy bar/ lollipops/sweets	13	0.05	within school premises	rice + salad	complete meals	155	0.6	within school premises																Not Selected
4/15/2013	school C	249	male	13 to 15 years	Public	chewing gum	candy bar/ lollipops/sweets	5	0.1	within school premises	konkontey + soup9	complete meals		0.4	within school premises																Not Selected
4/15/2013	school C	250	female	13 to 15 years	Public	kenkey + fish	complete meals	366	0.4	within school premises																					Not Selected
4/15/2013	school C	252	female	13 to 15 years	Public	meat pie	Pastries	49	0.3	within school premises	kenkey + fish (50p)	complete meals	119	0.3	within school premises																Not Selected
4/15/2013	school C	253	female	13 to 15 years	Public	meat pie	Pastries	49	0.2	within school premises	kenkey	complete meals	119	0.3	within school premises																Not Selected
4/15/2013	school C	254	female	13 to 15 years	Public	popcorn	local snacks (dry)	19	0.1	within school premises	digestive biscuit small	Packaged snacks	15	0.1	within school premises																Not Selected
4/15/2013	school C	255	female	16 to 17 years	Public	cocoa drink	milk/ cocoa drink	161	0.3	within school premises	cookie (2)	Pastries	16	0.1	within school premises																Not Selected
4/15/2013	school C	256	female	13 to 15 years	Public	waakye + mac	complete meals	201	0.6	within school premises																					Not Selected
4/15/2013	school C	257	female	13 to 15 years	Public	kenkey with fish	complete meals	313	0.4	within school premises	sobolo	sweetened drinks	60	0.1	within school premises																Not Selected
4/15/2013	school C	258	female	16 to 17 years	Public	kenkey + okro	complete meals	342	1	within school premises	bread	Pastries	110	0.5	within school premises	banana gum	candy bar/ lollipops/sweets	15	0.1	within school premises											Not Selected
4/15/2013	school C	259	male	Age 9 to 12 years	Public	new star	sweetened drinks	80	0.1	within school premises	bofroat	Pastries	31	0.1	within school premises																Not Selected
4/15/2013	school C	260	female	13 to 15 years	Public	kenkey with okro	complete meals	415	1.5	within school premises	orange	fruits	140	0.1	within school premises																Not Selected
4/15/2013	school C	261	female	Age 9 to 12 years	Public	waaakye with meat	complete meals	272	0.6	within school premises																					Not Selected
4/15/2013	school C	262	female	Age 9 to 12 years	Public	kenkey with okro soup	complete meals	312	0.4	within school premises	meat pie	Pastries	98	0.5	within school premises																Not Selected
4/15/2013	school C	263	female	13 to 15 years	Public	rice + stew + fish	complete meals	312	1.1	within school premises	orange	fruits	140	0.1	within school premises																Not Selected
4/15/2013	school C	264	male	Age 9 to 12 years	Public	waakye	complete meals	294	0.7	within school premises	new star	sweetened drinks	80	0.1	within school premises	meat pie	Pastries	98	0.2	within school premises											Not Selected
4/15/2013	school C	265	male	Age 9 to 12 years	Public	waakye	complete meals	208	0.5	within school premises	meat pie	Pastries	98	0.2	within school premises																Not Selected
4/15/2013	school C	266	male	Age 9 to 12 years	Public	omotuo with g'nut soup	complete meals	115	0.6	within school premises	new star	sweetened drinks	80	0.1	within school premises																Not Selected
4/15/2013	school C	267	female	16 to 17 years	Public	kenkey + fish	complete meals	312	0.4	within school premises																					Not Selected
4/15/2013	school C	268	female	13 to 15 years	Public	wheat with milk	complete meals	171	0.4	within school premises	meat pie	Pastries	98	0.2	within school premises	moframofra biscuit	Packaged snacks	23	0.1	within school premises											Not Selected
4/15/2013	school C	269	female	13 to 15 years	Public	konkont with g'nut soup	complete meals	165	0.7	within school premises																					Not Selected
4/15/2013	school C	270	female	13 to 15 years	Public	konkonte with g'nut soup	complete meals	152	0.6	within school premises																					Not Selected
4/15/2013	school C	271	male	Age 9 to 12 years	Public	banku with g'nut soup	complete meals	256	1	within school premises																					Not Selected
4/15/2013	school C	272	female	13 to 15 years	Public	konkonte with g'nut soup	complete meals	390	1.5	within school premises	blow up gum	candy bar/ lollipops/sweets	5	0.1	within school premises																Not Selected
4/15/2013	school C	273	female	Age 9 to 12 years	Public	kenkey + fish +okro	complete meals	366	0.4	within school premises	meat pie (2)	Pastries	98	0.2	within school premises	sobolo	sweetened drinks	161	0.2	within school premises											Not Selected
4/15/2013	school C	274	female	13 to 15 years	Public	kenkey + chicken	complete meals	366	0.4	within school premises	meat pie	Pastries	98	0.2	within school premises																Not Selected
4/15/2013	school C	275	female	Age 9 to 12 years	Public	waakye	complete meals	167	0.5	within school premises	icecream cocoa	milk/ cocoa drink	154	0.2	within school premises																Not Selected
4/15/2013	school C	276	male	Age 9 to 12 years	Public	waakye	complete meals	201	0.6	within school premises																					Not Selected
4/15/2013	school C	277	male	Age 9 to 12 years	Public	sobolo	sweetened drinks	66	0.1	within school premises	bread	Pastries	22	0.1	within school premises	banku + meat (20p)	complete meals	179	0.3	within school premises											Not Selected
4/15/2013	school C	278	female	Age 9 to 12 years	Public	new star	sweetened drinks	80	0.1	within school premises																					Not Selected
4/15/2013	school C	279	female	13 to 15 years	Public	waakye	complete meals	201	0.6	within school premises																					Not Selected
4/15/2013	school C	280	female	13 to 15 years	Public	waakye	complete meals	201	0.6	within school premises	digestive bisciut s/s	Packaged snacks	15	0.05	within school premises																Not Selected
4/15/2013	school C	281	female	Age 9 to 12 years	Public	orange	fruits	103	0.1	within school premises	jollof	complete meals	306	0.5	within school premises																Not Selected
4/15/2013	school C	282	female	13 to 15 years	Public	meat pie	Pastries	49	0.2	within school premises	bofroat	Pastries	31	0.1	within school premises																Not Selected
4/15/2013	school C	283	female	Age 9 to 12 years	Public	orange	fruits	103	0.1	within school premises	nescafe toffee	candy bar/ lollipops/sweets	5	0.1	within school premises																Not Selected
4/15/2013	school C	284	female	Age 9 to 12 years	Public	fried chicken	others	28	0.2	within school premises																					Not Selected
4/15/2013	school C	285	female	Age 9 to 12 years	Public	sobolo in bottle	sweetened drinks	548	0.6	within school premises	fried chicken	others	28	0.2	within school premises																Not Selected
4/15/2013	school C	286	female	Age 9 to 12 years	Public	sobolo	sweetened drinks	66	0.1	within school premises	"shilat" superb yogo	sweetened drinks	90	0.2	within school premises																Not Selected
4/15/2013	school C	287	male	Age 9 to 12 years	Public	sobolo	sweetened drinks	66	0.1	within school premises	bread	Pastries	22	0.1	within school premises	konkonte + meat	complete meals		0.2	within school premises											Not Selected
4/15/2013	school C	288	female	Age 9 to 12 years	Public	new star	sweetened drinks	80	0.1	within school premises	spring roll	local snack (fried)	37	0.2	within school premises	orange (2)	fruits	206	0.1	within school premises											Not Selected
4/15/2013	school C	289	female	13 to 15 years	Public	waakye + mac (20p)	complete meals	201	0.6	within school premises	banana chewing	candy bar/ lollipops/sweets	4	0.1	within school premises																Not Selected
4/15/2013	school C	290	female	13 to 15 years	Public	blow up chewing	candy bar/ lollipops/sweets	5	0.1	within school premises																					Not Selected
4/15/2013	school C	291	male	13 to 15 years	Public	fried yam (50p)	local snack (fried)	85	0.1	within school premises																					Not Selected
4/15/2013	school C	292	female	13 to 15 years	Public	icekenkey	complete meals	147	0.2	within school premises	bread	Pastries	22	0.1	within school premises																Not Selected
4/15/2013	school C	293	female	13 to 15 years	Public	banku +meat (20p_	complete meals	238	0.6	within school premises																					Not Selected
4/15/2013	school C	294	female	16 to 17 years	Public	kenkey + chicken (30p) + okro (0p)	complete meals	366	0.4	within school premises																					Not Selected
4/15/2013	school C	295	female	Age 9 to 12 years	Public	popcorn	local snacks (dry)	19	0.1	within school premises																					Not Selected
4/15/2013	school C	296	female	13 to 15 years	Public	waakye +mac + salad	complete meals	133	0.7	within school premises	sobolo	sweetened drinks	161	0.2	within school premises	banana chewing gum	candy bar/ lollipops/sweets	4	0.1	within school premises	sausage	others	7	0.2	within school premises						Not Selected
4/15/2013	school C	297	female	Age 9 to 12 years	Public	new star	sweetened drinks	80	0.1	within school premises																					Not Selected
4/15/2013	school C	298	female	13 to 15 years	Public	sobolo	sweetened drinks	66	0.1	within school premises																					Not Selected
4/15/2013	school C	299	female	13 to 15 years	Public	sobolo	sweetened drinks	66	0.1	within school premises																					Not Selected
4/15/2013	school C	300	male	Age 9 to 12 years	Public	cocoa drink	milk/ cocoa drink	154	0.2	within school premises	bread	Pastries	44	0.2	within school premises																Not Selected
4/15/2013	school C	301	female	Age 9 to 12 years	Public	meat pie	Pastries	49	0.2	within school premises	wheat porridge	complete meals	128	0.3	within school premises	orange icecream	sweetened drinks	96	0.1	within school premises	.										Not Selected
4/15/2013	school C	302	female	Age 9 to 12 years	Public	banku + g'nut soup + okro	complete meals	179	0.3	within school premises	chicken	others	28	0.2	within school premises																Not Selected
4/15/2013	school C	303	female	Age 9 to 12 years	Public	waakye + fish	complete meals	184	0.5	within school premises	sprirng roll	Pastries	37	0.2	within school premises																Not Selected
4/15/2013	school C	304	female	Age 9 to 12 years	Public	jollof + mac	complete meals	302	0.5	within school premises	fried chicken	others	52	0.3	within school premises	spring rolls	Pastries	37	0.2	within school premises	ice drink	sweetened drinks	96	0.1	within school premises	mucsatella	sweetened drinks	387	1	within school premises	Not Selected
4/15/2013	school C	305	female	Age 9 to 12 years	Public	spring rolls	Pastries	37	0.2	within school premises	drink	sweetened drinks	118	0.2	within school premises																Not Selected
4/15/2013	school C	306	male	Age 9 to 12 years	Public	waakye + gari	complete meals	186	0.5	within school premises	ice drink	sweetened drinks	96	0.1	within school premises																Not Selected
4/15/2013	school C	307	female	13 to 15 years	Public	cocoa drink	milk/ cocoa drink	161	0.3	within school premises	bread	Pastries	44	0.2	within school premises	parlays biscuit	Packaged snacks	24	0.1	within school premises	ice drink	sweetened drinks	96	0.1	within school premises	roasted g'nut + corn	local snacks (dry)	22	0.1	within school premises	Not Selected
4/15/2013	school C	308	female	13 to 15 years	Public	cocoa drink	milk/ cocoa drink	161	0.3	within school premises	bread	Pastries	44	0.2	within school premises	ice drink	sweetened drinks	96	0.1	within school premises											Not Selected
4/15/2013	school C	309	male	13 to 15 years	Public	konkonte + g'nut	complete meals	418	0.2	within school premises	sobolo	sweetened drinks	61	0.1	within school premises	cocoa drink	milk/ cocoa drink	77	0.1	within school premises											Not Selected
4/15/2013	school C	310	female	13 to 15 years	Public	waakye + mac	complete meals	185	0.5	within school premises	ice drink	sweetened drinks	96	0.1	within school premises	kenkey	complete meals	119	0.3	within school premises	roasted g'nut + corn	local snacks (dry)	22	0.1	within school premises	drink (u fresh)	sweetened drinks	165	0.3	within school premises	Not Selected
4/15/2013	school C	311	male	Age 9 to 12 years	Public	omo tuo + g'nut	complete meals	153	0.2	within school premises	rice + mac + fried fish	complete meals	202	0.5	within school premises																Not Selected
4/15/2013	school C	312	female	Age 9 to 12 years	Public	biscuit all time	Packaged snacks	21	0.1	within school premises	ice drink	sweetened drinks	96	0.1	within school premises																Not Selected
4/15/2013	school C	313	female	13 to 15 years	Public	konkonte + g'nut soup	complete meals	408	0.2	within school premises	chicken (fried)	others	52	0.3	within school premises																Not Selected
4/15/2013	school C	314	male	13 to 15 years	Public	rice + mac	complete meals	162	0.5	within school premises	fried chicken	others	52	0.3	within school premises	drink (u fresh)	sweetened drinks	165	0.3	within school premises	ice drink	sweetened drinks	96	0.1	within school premises	biscuit	Packaged snacks	24	0.1	within school premises	Not Selected
4/15/2013	school C	315	female	Age 9 to 12 years	Public	kenkey + okro + fried fish	complete meals	366	0.4	within school premises																					Not Selected
4/15/2013	school C	316	female	Age 9 to 12 years	Public	jollof + mac	complete meals	302	0.5	within school premises	roasted g'nut + corn	local snacks (dry)	22	0.1	within school premises	fried yam	local snack (fried)	17	0.1	within school premises	toffee	candy bar/ lollipops/sweets	7	0.05	within school premises	ice drink	sweetened drinks	96	0.1	within school premises	Not Selected
4/15/2013	school C	317	female	Age 9 to 12 years	Public	wheat porridge	complete meals	128	0.3	within school premises	bofroat	local snack (fried)	31	0.1	within school premises	rice + mac	complete meals	162	0.5	within school premises	waakye + fried fish (50p)	complete meals	184	0.5	within school premises	ice drink	sweetened drinks	96	0.1	within school premises	Not Selected
4/15/2013	school C	318	female	Age 9 to 12 years	Public	waakye + mac	complete meals	167	0.5	within school premises	bofroat	Pastries	22	0.1	within school premises	wheat + milk +sugar	complete meals	128	0.3	within school premises											Not Selected
4/15/2013	school C	319	female	13 to 15 years	Public	waakye + mac + fish	complete meals	335	1	within school premises	ice drink	sweetened drinks	96	0.1	within school premises																Not Selected
4/15/2013	school C	320	female	Age 9 to 12 years	Public	rice + salad	complete meals	202	0.5	within school premises	toffee	candy bar/ lollipops/sweets	7	0.1	within school premises	ice drink	sweetened drinks	96	0.1	within school premises	fried chicken	others	28	0.2	within school premises						Not Selected
4/15/2013	school C	321	female	Age 9 to 12 years	Public	rice + stew	complete meals	202	0.5	within school premises	muscatela drink	sweetened drinks	387	1	within school premises	fried chicken	others	28	0.2	within school premises	ice drink	sweetened drinks	96	0.1	within school premises						Not Selected
4/15/2013	school C	322	female	Age 9 to 12 years	Public	ice drrink	sweetened drinks	96	0.1	within school premises	cocoa drink	milk/ cocoa drink	154	0.2	within school premises	spring roll	Pastries	37	0.2	within school premises											Not Selected
4/15/2013	school C	323	female	13 to 15 years	Public	banku +g'nut soup +offals	complete meals	179	0.3	within school premises	toffee	candy bar/ lollipops/sweets	6	0.1	within school premises																Not Selected
4/15/2013	school C	324	male	13 to 15 years	Public	konkonte + g'nut +chicken	complete meals	408	0.2	within school premises	biscuit (digestive ) small	Packaged snacks	15	0.1	within school premises	chewing gum	candy bar/ lollipops/sweets	5	0.1	within school premises											Not Selected
4/15/2013	school C	325	female	13 to 15 years	Public	waakye + gari	complete meals	225	0.5	within school premises	popcorn	local snacks (dry)	35	0.2	within school premises																Not Selected
4/15/2013	school C	326	male	13 to 15 years	Public	waakye + gari	complete meals	255	0.5	within school premises	biscuit parlays	Packaged snacks	24	0.1	within school premises																Not Selected
4/15/2013	school C	327	female	13 to 15 years	Public	bread	Pastries	66	0.3	within school premises	fried sausage	others	8	0.1	within school premises	chewing gum	candy bar/ lollipops/sweets	5	0.1	within school premises											Not Selected
4/15/2013	school C	328	female	13 to 15 years	Public	meat pie	Pastries	49	0.2	within school premises																					Not Selected
4/15/2013	school C	329	female	13 to 15 years	Public	soya khebab	others	34	0.2	within school premises																					Not Selected
4/15/2013	school C	330	female	13 to 15 years	Public	waakye + mac	complete meals	245	0.6	within school premises																					Not Selected
4/15/2013	school C	331	female	Age 9 to 12 years	Public	macaroni + stew	complete meals	73	0.2	within school premises																					Not Selected
4/15/2013	school C	332	female	Age 9 to 12 years	Public	soya milk	milk/ cocoa drink	66	0.1	within school premises	macaroni	complete meals	70	0.2	within school premises																Not Selected
4/15/2013	school C	333	female	Age 9 to 12 years	Public	mac + stew	complete meals	70	0.2	within school premises																					Not Selected
4/15/2013	school C	334	female	Age 9 to 12 years	Public	bread	Pastries	19	0.1	within school premises	sausage	local snack (fried)	13	0.2	within school premises	sobolo	sweetened drinks	57	0.1	within school premises											Not Selected
4/15/2013	school C	335	female	Age 9 to 12 years	Public	waakye + mac + salad	complete meals	291	0.2	within school premises	sobolo	sweetened drinks	66	0.1	within school premises																Not Selected
4/15/2013	school C	336	female	Age 9 to 12 years	Public	soya milk icecream	milk/ cocoa drink	113	0.2	within school premises	brasd	Pastries	21	0.1	within school premises																Not Selected
4/15/2013	school C	337	female	Age 9 to 12 years	Public	superb yogo	sweetened drinks	90	0.1	within school premises																					Not Selected
4/15/2013	school C	338	male	Age 9 to 12 years	Public	mac + stew	complete meals	61	0.2	within school premises																					Not Selected
4/15/2013	school C	339	female	13 to 15 years	Public	macaroni + rice+ stew+ cow leg	complete meals	340	1.2	within school premises																					Not Selected
4/15/2013	school C	340	female	Age 9 to 12 years	Public	bread	Pastries	51	0.2	within school premises	superb yogo	sweetened drinks	90	0.1	within school premises																Not Selected
4/15/2013	school C	341	female	Age 9 to 12 years	Public	macaroni + stew	complete meals	60	0.2	within school premises																					Not Selected
4/15/2013	school C	343	male	Age 9 to 12 years	Public	mac + stew	complete meals	67	0.2	within school premises																					Not Selected
4/15/2013	school C	344	female	Age 9 to 12 years	Public	mac + stew + salad	complete meals	111	0.4	within school premises																					Not Selected
4/15/2013	school C	345	female	13 to 15 years	Public	waakye	complete meals	184	0.5	within school premises																					Not Selected
4/15/2013	school C	346	female	13 to 15 years	Public	macroni +salad	complete meals	104	0.3	within school premises																					Not Selected
4/15/2013	school C	347	female	13 to 15 years	Public	soya milk iecream	milk/ cocoa drink	111	0.2	within school premises																					Not Selected
4/15/2013	school C	348	female	Age 9 to 12 years	Public	waakye + gari	complete meals	347	0.6	within school premises	soya milk icecream	milk/ cocoa drink	116	0.2	within school premises																Not Selected
4/15/2013	school C	349	female	13 to 15 years	Public	waaklye+ gari	complete meals	225	0.6	within school premises																					Not Selected
4/15/2013	school C	350	male	Age 9 to 12 years	Public	sobolo	sweetened drinks	66	0.1	within school premises																					Not Selected
4/15/2013	school C	351	male	13 to 15 years	Public	sobolo	sweetened drinks	121	0.2	within school premises	bread	Pastries	55	0.2	within school premises	sausage	local snack (fried)	7	0.1	within school premises											Not Selected
4/15/2013	school C	352	female	13 to 15 years	Public	kenkey with fish	complete meals	332	1	within school premises																					Not Selected
4/15/2013	school C	353	female	13 to 15 years	Public	waakye + boiled egg	complete meals	294	0.7	within school premises	pineapple icecream	sweetened drinks	192	0.2	within school premises																Not Selected
4/15/2013	school C	354	female	13 to 15 years	Public	rice + stew	complete meals	294	0.6	within school premises	blow up gum	candy bar/ lollipops/sweets	5	0.1	within school premises	orange	fruits	140	0.1	within school premises											Not Selected
4/15/2013	school C	355	female	16 to 17 years	Public	kenkey +okro	complete meals	405	0	within school premises																					Not Selected
4/15/2013	school C	356	female	16 to 17 years	Public	rice + chicken + stew	complete meals	354	1.3	within school premises																					Not Selected
4/15/2013	school C	357	female	16 to 17 years	Public	waakye	complete meals	266	0.7	within school premises																					Not Selected
4/15/2013	school C	358	female	16 to 17 years	Public	waakye	complete meals	250	0.6	within school premises																					Not Selected
4/15/2013	school C	359	female	16 to 17 years	Public	waakye	complete meals	250	0.6	within school premises																					Not Selected
4/15/2013	school C	360	female	13 to 15 years	Public	sobolo	sweetened drinks	242	0.3	within school premises	shoprt cake	Pastries	92	0.7	within school premises																Not Selected
4/15/2013	school C	361	female	13 to 15 years	Public	konkonte	complete meals	147	0.4	within school premises	soya milk iceceram	milk/ cocoa drink	152	0.2	within school premises	bread	Pastries	11	0.1	within school premises	sobolo	sweetened drinks	242	0.3	within school premises	lollipop	candy bar/ lollipops/sweets	10	0.1	within school premises	Not Selected
4/15/2013	school C	362	female	Age 9 to 12 years	Public	waaakye + mac + salad + wele	complete meals	327	1	within school premises																					Not Selected
4/15/2013	school C	363	male	13 to 15 years	Public	orange	fruits	160	0.2	within school premises	rice, stew, mac, fish	complete meals	368	1.5	within school premises	cocoa drink	milk/ cocoa drink	161	0.3	within school premises	bread	Pastries	110	0.5	within school premises						Not Selected
4/15/2013	school C	364	male	13 to 15 years	Public	banku, okro soup, chicken	complete meals	662	1.2	within school premises	waakye, mac	complete meals	339	0.8	within school premises																Not Selected
4/15/2013	school C	365	female	Age 9 to 12 years	Public	waakye, salad, mac	complete meals	343	0.8	within school premises																					Not Selected
4/15/2013	school C	366	female	13 to 15 years	Public	banku, gnut sopup, chicken	complete meals	666	1	within school premises																					Not Selected
4/15/2013	school C	367	male	13 to 15 years	Public	waakye, gari,salad, fish	complete meals	359	1.5	within school premises																					Not Selected
4/15/2013	school C	368	male	Age 9 to 12 years	Public	meat pie	Pastries	49	0.2	within school premises																					Not Selected
4/15/2013	school C	369	male	13 to 15 years	Public	rice, stew	complete meals	306	0.8	within school premises	new star toffee	candy bar/ lollipops/sweets	10	0.15	within school premises	new star	sweetened drinks	80	0.1	within school premises											Not Selected
4/15/2013	school C	370	female	13 to 15 years	Public	kenkey + fish + pepper	complete meals	332	0.6	within school premises																					Not Selected
4/15/2013	school C	371	male	13 to 15 years	Public	kenkey, okro, fish	complete meals	342	0.8	within school premises																					Not Selected
4/15/2013	school C	372	female	13 to 15 years	Public	waakye, mac, gari, salad, egg	complete meals	363	1.7	within school premises																					Not Selected
4/15/2013	school C	373	female	13 to 15 years	Public	waakye, mac, gari, salad	complete meals	313	1	within school premises																					Not Selected
4/15/2013	school C	374	female	13 to 15 years	Public	banku, g'nut, okro, fish	complete meals	660	0.5	within school premises	macaroni	complete meals	67	0.2	within school premises																Not Selected
4/15/2013	school C	376	female	13 to 15 years	Public	omo tuo, g'nut soup,chicken	complete meals	138	1	within school premises																					Not Selected
4/15/2013	school C	377	female	13 to 15 years	Public	omo tuo, g'nut, cicken	complete meals	138	1	within school premises																					Not Selected
4/15/2013	school C	378	female	13 to 15 years	Public	sobolo	sweetened drinks	242	0.3	within school premises	biscuit	Packaged snacks	27	0.1	within school premises																Not Selected
4/15/2013	school C	379	female	13 to 15 years	Public	konkonte, fish, chicken g'nut soup	complete meals	164	0.8	within school premises																					Not Selected
4/15/2013	school C	380	female	16 to 17 years	Public	indomie + egg + vegetables	complete meals		1.5	within school premises																					Not Selected
4/15/2013	school C	381	male	Age 9 to 12 years	Public	konkonte, g'nut soup, fish	complete meals	152	0.5	within school premises																					Not Selected
4/15/2013	school C	382	male	Age 9 to 12 years	Public	banku, g'nut soup, chicken	complete meals	666	1	within school premises																					Not Selected
4/15/2013	school C	383	female	Age 9 to 12 years	Public	sobolo	sweetened drinks	242	0.3	within school premises	biscuit	Packaged snacks	27	0.1	within school premises																Not Selected
4/15/2013	school C	384	female	Age 9 to 12 years	Public	sobolo	sweetened drinks	242	0.3	within school premises	biscuits	Pastries	27	0.1	within school premises																Not Selected
4/15/2013	school C	385	female	13 to 15 years	Public	meat pie	Pastries	49	0.2	within school premises																					Not Selected
4/15/2013	school C	386	female	13 to 15 years	Public	cocoa drink	milk/ cocoa drink	154	0.2	within school premises																					Not Selected
4/15/2013	school C	387	female	13 to 15 years	Public	kenkey, okro soup, fish	complete meals	342	1.2	within school premises																					Not Selected
4/15/2013	school C	388	female	13 to 15 years	Public	kenkey + fish	complete meals	332	0.7	within school premises																					Not Selected
4/15/2013	school C	389	female	16 to 17 years	Public	rice, stew, mac, fish	complete meals	302	1	within school premises																					Not Selected
4/15/2013	school C	391	female	13 to 15 years	Public	rice with stew, mac	complete meals	361	1.5	within school premises																					Not Selected
4/15/2013	school C	392	female	16 to 17 years	Public	waakye, salad, gari, mac, chicken, egg	complete meals	341	1.8	within school premises																					Not Selected
4/15/2013	school C	393	male	13 to 15 years	Public	rice, salad	complete meals	302	0.9	within school premises																					Not Selected
4/15/2013	school C	394	male	16 to 17 years	Public	rice, salad, chicken	complete meals	309	1.2	within school premises																					Not Selected
4/15/2013	school C	395	male	13 to 15 years	Public	waakye	complete meals	294	0.8	within school premises																					Not Selected
4/15/2013	school C	396	female	13 to 15 years	Public	kenkey, pepper, okro soup, chicken	complete meals	348	1	within school premises	meat pie (2)	Pastries	98	0.2	within school premises																Not Selected
4/15/2013	school C	397	female	Age 9 to 12 years	Public	banku, g'nut soup, chicken	complete meals	618	0.6	within school premises	soboo	sweetened drinks	242	0.3	within school premises	bread	Pastries	88	0.4	within school premises											Not Selected
4/15/2013	school C	398	male	Age 9 to 12 years	Public	waakye + mac	complete meals	184	0.6	within school premises	konkonte + g'nut soup + offal (20p)	complete meals	418	0.3	within school premises	fried chicken	others	28	0.2	within school premises	macaroni	complete meals	34	0.1	within school premises	cocoa drink	milk/ cocoa drink	154	0.2	within school premises	Not Selected
4/15/2013	school C	399	male	Age 9 to 12 years	Public	waakye + mac	complete meals	184	0.5	within school premises	new star	sweetened drinks	80	0.1	within school premises	jollof + mac	complete meals	363	0.6	within school premises	fried chicken	others	28	0.2	within school premises						Not Selected
4/15/2013	school C	400	female	Age 9 to 12 years	Public	banku + g'nut soup + fish (20p)	complete meals	358	0.5	within school premises	fried yam	local snack (fried)	34	0.2	within school premises																Not Selected
4/15/2013	school C	401	female	Age 9 to 12 years	Public	konkonte + g'nut soup + chicken	complete meals	418	0.2	within school premises																					Not Selected
4/15/2013	school C	251	female	13 to 15 years	Public	kenkey + fish	complete meals	366	0.4	within school premises																					Not Selected
4/16/2013	school E	111	male	13 to 15 years	Public	fried rice, salad, chicken	complete meals	273	1.5	within school premises																					Not Selected
4/16/2013	school D	412	male	13 to 15 years	Public	orange ice drink	sweetened drinks	60	0.1	within school premises	sobolo	sweetened drinks	87	0.2	within school premises																Not Selected
4/16/2013	school D	414	male	Age 9 to 12 years	Public	sobolo	sweetened drinks	87	0.2	within school premises																					Not Selected
4/16/2013	school D	415	male	Age 9 to 12 years	Public	sobolo	sweetened drinks	44	0.1	within school premises																					Not Selected
4/16/2013	school D	416	female	Age 9 to 12 years	Public	sobolo	sweetened drinks	87	0.2	within school premises																					Not Selected
4/16/2013	school D	417	female	13 to 15 years	Public	kenkey+pepper	complete meals	405	0.5	within school premises	fried fish	others	24	0.5	within school premises	exotic banana	fruits	381	0.5	within school premises	orange	fruits	300	0.2	within school premises						Not Selected
4/16/2013	school D	418	male	16 to 17 years	Public	wakye	complete meals	182	0.5	within school premises	boiled egg	others	46	0.4	within school premises	sobolo	sweetened drinks	700	0.5	within school premises											Not Selected
4/16/2013	school D	419	female	Age 9 to 12 years	Public	soya khebab	others	30	0.2	within school premises	cocoa icecream	milk/ cocoa drink	60	0.1	within school premises	fried yam	local snack (fried)	57	0.1	within school premises											Not Selected
4/16/2013	school D	420	female	13 to 15 years	Public	yam	local snack (fried)	90	0.5	within school premises	digestive biscuit (small)	Packaged snacks	60	0.2	outside school premises																Not Selected
4/16/2013	school D	421	female	16 to 17 years	Public	waakye	complete meals	419	0.8	outside school premises	lollipop	candy bar/ lollipops/sweets	13	0.1	outside school premises																Not Selected
4/16/2013	school D	422	female	16 to 17 years	Public	achomo	local snacks (dry)	22	0.2	within school premises																					Not Selected
4/16/2013	school D	423	female	Age 9 to 12 years	Public	digestive biscuit	Packaged snacks	60	0.2	within school premises	local icecream (cocoa)	milk/ cocoa drink	60	0.1	within school premises																Not Selected
4/16/2013	school D	424	female	16 to 17 years	Public	sobolo	sweetened drinks	322	0.5	within school premises	bread with margerine	Pastries	136	0.7	within school premises																Not Selected
4/16/2013	school D	425	male	13 to 15 years	Public	bread with margerine	Pastries	136	0.7	within school premises																					Not Selected
4/16/2013	school D	426	female	13 to 15 years	Public	sobolo	sweetened drinks	87	0.2	within school premises																					Not Selected
4/16/2013	school D	427	male	13 to 15 years	Public	waakye,salad,macaroni	complete meals	348	1	within school premises	icekenkey	complete meals	420	0.7	within school premises																Not Selected
4/16/2013	school D	428	male	13 to 15 years	Public	waakye,meat,salad	complete meals	576	1.5	within school premises																					Not Selected
4/16/2013	school D	429	female	Age 9 to 12 years	Public	new star drink	sweetened drinks	80	0.1	within school premises																					Not Selected
4/16/2013	school D	430	female	13 to 15 years	Public	waakye	complete meals	244	0.7	outside school premises	biscuit digestive	Packaged snacks	90	0.3	within school premises																Not Selected
4/16/2013	school D	431	female	16 to 17 years	Public	waakye	complete meals	576	1.5	outside school premises																					Not Selected
4/16/2013	school D	432	female	13 to 15 years	Public	waakye	complete meals	614	1.6	outside school premises																					Not Selected
4/16/2013	school D	433	female	16 to 17 years	Public	waakye	complete meals	364	1	outside school premises																					Not Selected
4/16/2013	school D	434	female	13 to 15 years	Public	kenkey + fish	complete meals	405	1	outside school premises																					Not Selected
4/16/2013	school D	435	female	13 to 15 years	Public	kenkey	complete meals	405	0.5	outside school premises																					Not Selected
4/16/2013	school D	436	female	Age 9 to 12 years	Public	rice + stew	complete meals	202	0.5	outside school premises	sobolo	sweetened drinks	87	0.2	within school premises	this way cereal	Packaged snacks	37	0.1	within school premises	icecream	milk/ cocoa drink	66	0.1	within school premises						Not Selected
4/16/2013	school D	437	female	Age 9 to 12 years	Public	local icecream (milk)	milk/ cocoa drink	118	0.2	within school premises	sausage	local snack (fried)	16	0.2	within school premises																Not Selected
4/16/2013	school D	438	female	13 to 15 years	Public	waakye + salad	complete meals	419	80	outside school premises																					Not Selected
4/16/2013	school D	439	female	16 to 17 years	Public	kenkey + fish	complete meals	405	0.5	outside school premises																					Not Selected
4/16/2013	school D	440	female	13 to 15 years	Public	waakye + salad	complete meals	419	0.8	within school premises																					Not Selected
4/16/2013	school D	441	female	13 to 15 years	Public	boiled egg + pepper	others	57	0.5	within school premises																					Not Selected
4/16/2013	school D	442	female	13 to 15 years	Public	waakye	complete meals	217	0.6	within school premises	jack & jill	Packaged snacks	40	0.8	within school premises																Not Selected
4/16/2013	school D	443	female	13 to 15 years	Public	fanchoco	ice cream	161	0.8	within school premises	meat pie	Pastries	71	0.5	within school premises																Not Selected
4/16/2013	school D	444	female	13 to 15 years	Public	achomo	local snacks (dry)	22	0.2	within school premises																					Not Selected
4/16/2013	school D	445	female	13 to 15 years	Public	waakye + mac	complete meals	217	0.6	outside school premises	boiled egg	others	57	0.5	outside school premises																Not Selected
4/16/2013	school D	446	female	13 to 15 years	Public	waakye + mac + salad	complete meals	206	0.6	outside school premises	banana chewing gum	candy bar/ lollipops/sweets	4	0.05	within school premises																Not Selected
4/16/2013	school D	447	male	13 to 15 years	Public	beans and gari	complete meals	510	0.5	within school premises																					Not Selected
4/16/2013	school D	448	male	Age 9 to 12 years	Public	digestive bisciut small	Packaged snacks	15	0.05	within school premises																					Not Selected
4/16/2013	school D	449	female	13 to 15 years	Public	new star drink	sweetened drinks	80	0.1	within school premises																					Not Selected
4/16/2013	school D	450	female	13 to 15 years	Public	new star drink	sweetened drinks	80	0.1	within school premises																					Not Selected
4/16/2013	school D	451	male	Age 9 to 12 years	Public	boiled egg + pepper	others	47	0.4	within school premises																					Not Selected
4/16/2013	school D	452	female	Age 9 to 12 years	Public	balona (biscuit)	Packaged snacks	16	0.1	within school premises																					Not Selected
4/16/2013	school D	453	female	13 to 15 years	Public	sobolo	sweetened drinks	700	0.5	within school premises																					Not Selected
4/16/2013	school D	454	male	16 to 17 years	Public	jollof + macaroni	complete meals	417	0.7	within school premises																					Not Selected
4/16/2013	school D	455	male	13 to 15 years	Public	soya khebab	others	30	0.2	within school premises																					Not Selected
4/16/2013	school D	456	male	16 to 17 years	Public	jollof + macaroni	complete meals	417	0.7	within school premises																					Not Selected
4/16/2013	school D	457	male	16 to 17 years	Public	beans and gari	complete meals	714	0.7	within school premises	ripe plantain	local snack (fried)	78	0.3	within school premises																Not Selected
4/16/2013	school D	458	male	16 to 17 years	Public	beans and gari + banana	complete meals	816	0.8	within school premises																					Not Selected
4/16/2013	school D	459	male	13 to 15 years	Public	soya khebeb	others	30	0.2	within school premises																					Not Selected
4/16/2013	school D	460	female	16 to 17 years	Public	waakye	complete meals	348	1	outside school premises	pear	fruits		0.5	outside school premises	oranges	fruits	302	0.2	within school premises											Not Selected
4/16/2013	school D	461	female	13 to 15 years	Public	waakye, mac	complete meals	244	0.7	within school premises	new star (2)	sweetened drinks	160	0.1	within school premises	lollipop (agartha) youri crème (2)	candy bar/ lollipops/sweets	50	0.1	within school premises											Not Selected
4/16/2013	school D	463	female	16 to 17 years	Public	waakye,salad,macaroni	complete meals	244	0.7	within school premises																					Not Selected
4/16/2013	school D	464	male	13 to 15 years	Public	waakye with salad	complete meals	244	1	within school premises																					Not Selected
4/16/2013	school D	465	female	16 to 17 years	Public	waakye,salad,macaroni	complete meals	209	0.6	within school premises																					Not Selected
4/16/2013	school D	466	male	13 to 15 years	Public	jollof with beef	complete meals	596	1	within school premises	coconut icecream (3)	sweetened drinks	106	0.1	within school premises																Not Selected
4/16/2013	school D	467	female	13 to 15 years	Public	waakye	complete meals	367	0.7	within school premises	new star (2)	sweetened drinks	160	0.1	within school premises	blow up (2)	candy bar/ lollipops/sweets	5	0.1	within school premises											Not Selected
4/16/2013	school D	468	male	13 to 15 years	Public	new star	sweetened drinks	80	0.1	within school premises																					Not Selected
4/16/2013	school D	469	female	13 to 15 years	Public	waakye	complete meals	367	0.7	within school premises	new star	sweetened drinks	80	0.1	within school premises																Not Selected
4/16/2013	school D	470	female	13 to 15 years	Public	waakye	complete meals	314	0.6	within school premises	new star	sweetened drinks	80	0.1	within school premises																Not Selected
4/16/2013	school D	471	male	13 to 15 years	Public	sobolo	sweetened drinks	283	0.3	within school premises																					Not Selected
4/16/2013	school D	472	male	13 to 15 years	Public	sobolo	sweetened drinks	700	0.5	within school premises	polo	local snack (fried)	94	0.2	within school premises																Not Selected
4/16/2013	school D	473	female	Age 9 to 12 years	Public	all time biscuit	Pastries	21	0.1	within school premises	new star	sweetened drinks	80	0.1	within school premises																Not Selected
4/16/2013	school D	474	male	13 to 15 years	Public	waakye with mac	complete meals	419	0.8	within school premises																					Not Selected
4/16/2013	school D	475	female	13 to 15 years	Public	new star	sweetened drinks	80	0.1	within school premises	fried yam (40p)	local snack (fried)	72	0.1	within school premises																Not Selected
4/16/2013	school D	476	female	13 to 15 years	Public	waakye	complete meals	364	0.7	within school premises	new star	sweetened drinks	80	0.1	within school premises	blow up	candy bar/ lollipops/sweets	5	0.1	within school premises											Not Selected
4/16/2013	school D	477	male	13 to 15 years	Public	waakye	complete meals	348	1	within school premises	malt & milk (small)	Pastries	13	0.1	within school premises																Not Selected
4/16/2013	school D	478	male	13 to 15 years	Public	beans & gari + fried plantain	complete meals	714	0.7	within school premises	hausa koko	complete meals	412	0.4	within school premises	kose	local snack (fried)	65	0.3	within school premises											Not Selected
4/16/2013	school D	481	male	13 to 15 years	Public	waakye	complete meals	348	1	within school premises																					Not Selected
4/16/2013	school D	482	female	13 to 15 years	Public	waakye with salad	complete meals	244	0.7	within school premises																					Not Selected
4/16/2013	school D	483	male	13 to 15 years	Public	waakye	complete meals	348	1	within school premises																					Not Selected
4/16/2013	school D	484	female	13 to 15 years	Public	sobolo	sweetened drinks	700	0.5	within school premises	waakye	complete meals	368	1.1	within school premises																Not Selected
4/16/2013	school D	485	male	13 to 15 years	Public	waakye	complete meals	576	1.5	within school premises																					Not Selected
4/16/2013	school D	486	female	13 to 15 years	Public	waakye with salad	complete meals	348	1	within school premises																					Not Selected
4/16/2013	school D	487	female	13 to 15 years	Public	sugar cane	fruits	262	0.5	within school premises																					Not Selected
4/16/2013	school D	488	male	16 to 17 years	Public	asaana	sweetened drinks	373	0.5	within school premises	bread	Pastries	189	0.5	within school premises																Not Selected
4/16/2013	school D	489	female	Age 9 to 12 years	Public	sobolo	sweetened drinks	87	0.2	within school premises																					Not Selected
4/16/2013	school D	490	female	Age 9 to 12 years	Public	waakye, gari, mac,wele	complete meals	368	1	within school premises																					Not Selected
4/16/2013	school D	491	female	13 to 15 years	Public	waakye,salad,mac,gari, meat	complete meals	388	1.5	within school premises																					Not Selected
4/16/2013	school D	492	female	13 to 15 years	Public	waakye, salad, mac, chicken	complete meals	284	0.9	within school premises																					Not Selected
4/16/2013	school D	493	male	16 to 17 years	Public	icecream	sweetened drinks	420	0.3	within school premises																					Not Selected
4/16/2013	school D	494	male	16 to 17 years	Public	hausa koko & koko	complete meals	585	1.2	within school premises																					Not Selected
4/16/2013	school D	495	male	13 to 15 years	Public	waakye, gari, m,ac, salad,& fish	complete meals	398	107	within school premises																					Not Selected
4/16/2013	school D	496	female	16 to 17 years	Public	rice & stew	complete meals	274	0.7	within school premises																					Not Selected
4/16/2013	school D	497	female	13 to 15 years	Public	jollof, beef,mac, salad	complete meals	432	2	within school premises																					Not Selected
4/16/2013	school D	498	male	13 to 15 years	Public	new star	sweetened drinks	80	0.1	within school premises																					Not Selected
4/16/2013	school D	499	female	13 to 15 years	Public	waakye,mac,gari, salad, egg	complete meals	386	1.5	within school premises																					Not Selected
4/16/2013	school D	500	female	13 to 15 years	Public	fried yam, fish	local snack (fried)	150	1.2	within school premises																					Not Selected
4/16/2013	school D	501	female	13 to 15 years	Public	waakye, mac, wele	complete meals	358	1	within school premises																					Not Selected
4/16/2013	school D	502	female	Age 9 to 12 years	Public	waakye, mac, salad, egg	complete meals	386	1.5	within school premises																					Not Selected
4/16/2013	school D	503	female	13 to 15 years	Public	plain rice, mac, boiled egg	complete meals	390	1.5	within school premises																					Not Selected
4/16/2013	school D	504	female	13 to 15 years	Public	waakye	complete meals	254	0.5	within school premises																					Not Selected
4/16/2013	school D	505	female	13 to 15 years	Public	hausa koko & bofroat	complete meals	656	1	within school premises																					Not Selected
4/16/2013	school D	506	male	13 to 15 years	Public	new star	sweetened drinks	80	0.1	within school premises																					Not Selected
4/16/2013	school D	507	female	13 to 15 years	Public	new star	sweetened drinks	80	0.2	within school premises																					Not Selected
4/16/2013	school D	508	female	13 to 15 years	Public	sobolo	sweetened drinks	700	0.5	within school premises																					Not Selected
4/16/2013	school D	509	female	13 to 15 years	Public	waakye, mac	complete meals	374	1	within school premises																					Not Selected
4/16/2013	school D	510	female	13 to 15 years	Public	new star	sweetened drinks	80	0.1	within school premises																					Not Selected
4/16/2013	school D	511	female	Age 9 to 12 years	Public	sobolo	sweetened drinks	700	0.5	within school premises	beans with gari, plantain	complete meals	611	0.9	within school premises																Not Selected
4/16/2013	school D	512	male	13 to 15 years	Public	new star	sweetened drinks	80	0.1	within school premises	spring roll	local snack (fried)	24	0.2	within school premises																Not Selected
4/16/2013	school D	513	female	13 to 15 years	Public	rice & stew	complete meals	420	1	within school premises	new star	sweetened drinks	80	0.1	within school premises	soda biscuit	Pastries	18	0.2	within school premises											Not Selected
4/16/2013	school D	514	female	13 to 15 years	Public	waakye	complete meals	252	0.5	within school premises																					Not Selected
4/16/2013	school D	515	female	13 to 15 years	Public	waakye	complete meals	306	0.7	within school premises																					Not Selected
4/16/2013	school D	516	male	13 to 15 years	Public	macaroni	complete meals	299	0.5	within school premises																					Not Selected
4/16/2013	school D	517	female	13 to 15 years	Public	sobolo	sweetened drinks	87	0.2	within school premises	digestive biscuit (small)	candy bar/ lollipops/sweets	15	5	within school premises	blow up	candy bar/ lollipops/sweets	5	0.1	within school premises											Not Selected
4/16/2013	school D	518	female	16 to 17 years	Public	waakye, mac, meat	complete meals	348	1.2	within school premises																					Not Selected
4/16/2013	school D	519	male	13 to 15 years	Public	beans & gari	complete meals	510	0.5	within school premises																					Not Selected
4/16/2013	school D	520	female	13 to 15 years	Public	jollof	complete meals	259	0.5	within school premises																					Not Selected
4/16/2013	school D	521	female	13 to 15 years	Public	new star	sweetened drinks	80	0.1	within school premises																					Not Selected
4/16/2013	school D	522	female	13 to 15 years	Public	waakye (70), mac	complete meals	284	1.5	within school premises	new star		2	80	within school premises	1															Not Selected
4/16/2013	school D	523	female	Age 9 to 12 years	Public	coconut ucecream	sweetened drinks	66	0.1	within school premises	new star	sweetened drinks	80	0.1	within school premises																Not Selected
4/16/2013	school D	524	female	Age 9 to 12 years	Public	new star	sweetened drinks	80	0.1	within school premises																					Not Selected
4/16/2013	school D	525	female	Age 9 to 12 years	Public	new star	sweetened drinks	80	0.1	within school premises																					Not Selected
4/16/2013	school D	526	male	13 to 15 years	Public	waakye, mac	complete meals	346	1.2	within school premises																					Not Selected
4/16/2013	school D	527	male	13 to 15 years	Public	sobolo	sweetened drinks	87	0.2	within school premises																					Not Selected
4/16/2013	school D	528	male	Age 9 to 12 years	Public	sobolo	sweetened drinks	87	0.2	within school premises																					Not Selected
4/16/2013	school D	529	male	Age 9 to 12 years	Public	waakye	complete meals	245	0.5	within school premises	digestive biscuit	Packaged snacks	15	0.05	within school premises	youri crème	candy bar/ lollipops/sweets	9	0.1	within school premises											Not Selected
4/16/2013	school D	530	female	13 to 15 years	Public	plain rice	complete meals	202	0.5	within school premises	strawberry flavoured ice drink	sweetened drinks	60	0.1	within school premises																Not Selected
4/16/2013	school D	531	female	13 to 15 years	Public	kenkey + pepper	complete meals	356	0.5	within school premises	fried fish	others	24	0.5	within school premises	millet porridge + sugar	complete meals	408	0.3	within school premises	bread	Pastries	135	0.5	within school premises						Not Selected
4/16/2013	school D	532	female	Age 9 to 12 years	Public	sobolo	sweetened drinks	87	0.2	within school premises	chewing gum (marvel heroes, pink colour	candy bar/ lollipops/sweets	10	0.2	within school premises	cocoa ice drink	milk/ cocoa drink	106	0.2	within school premises											Not Selected
4/16/2013	school D	533	male	Age 9 to 12 years	Public	macaroni	complete meals	61	0.2	within school premises	sobolo	sweetened drinks	87	0.2	within school premises																Not Selected
4/16/2013	school D	534	female	16 to 17 years	Public	waakye	complete meals	436	1.2	outside school premises																					Not Selected
4/16/2013	school D	535	female	Age 9 to 12 years	Public	waakye	complete meals	399	1.1	outside school premises																					Not Selected
4/16/2013	school D	536	female	13 to 15 years	Public	waakye	complete meals	290	0.8	outside school premises	biscuits	Packaged snacks		0.2	within school premises																Not Selected
4/16/2013	school D	537	female	13 to 15 years	Public	porridge	complete meals	531	0.5	within school premises	bread	Pastries	133	0.5	within school premises																Not Selected
4/16/2013	school D	538	female	13 to 15 years	Public	porridge	complete meals	431	0.4	within school premises	bofroat	local snack (fried)	70	0.3	within school premises																Not Selected
4/16/2013	school D	539	female	13 to 15 years	Public	jollof, salad, & mac	complete meals	423	1.6	within school premises																					Not Selected
4/16/2013	school D	540	female	Age 9 to 12 years	Public	rice with meat	complete meals	423	1.6	within school premises																					Not Selected
4/16/2013	school D	541	female	13 to 15 years	Public	waakye wih mac	complete meals	268	0.8	within school premises	coccnut icecream	milk/ cocoa drink	106	0.2	within school premises																Not Selected
4/16/2013	school D	542	female	Age 9 to 12 years	Public	waakye with stew	complete meals	576	1.6	within school premises	soya khebab	others	30	0.2	within school premises																Not Selected
4/16/2013	school D	543	female	13 to 15 years	Public	jollof with mac	complete meals	357	0.6	within school premises																					Not Selected
4/16/2013	school D	544	female	13 to 15 years	Public	jollof, salad & mac	complete meals	595	1	within school premises																					Not Selected
4/16/2013	school D	545	female	13 to 15 years	Public	jollof with salad & mac	complete meals	595	1	within school premises																					Not Selected
4/16/2013	school D	546	female	13 to 15 years	Public	waakye	complete meals	201	0.6	outside school premises	local icecream (coca)	milk/ cocoa drink	66	0.1	within school premises																Not Selected
4/16/2013	school D	547	male	13 to 15 years	Public	hauza koko and kose	complete meals	475	0.6	within school premises	waakye	complete meals	235	0.7	within school premises																Not Selected
4/16/2013	school D	549	female	13 to 15 years	Public	candy	candy bar/ lollipops/sweets	7	0.05	within school premises																					Not Selected
4/16/2013	school D	550	female	13 to 15 years	Public	waakye	complete meals	472	1.3	within school premises	sobolo	sweetened drinks	420	0.5	within school premises	chewing gum	candy bar/ lollipops/sweets	5	0.1	within school premises											Not Selected
4/16/2013	school D	551	female	13 to 15 years	Public	waakye	complete meals	419	0.8	within school premises	sobolo	sweetened drinks	420	0.5	within school premises	chewing gum	candy bar/ lollipops/sweets	5	0.1	within school premises											Not Selected
4/16/2013	school D	552	female	13 to 15 years	Public	waakye	complete meals	363	1	within school premises	local icecream (cocnut)	milk/ cocoa drink	118	0.2	within school premises																Not Selected
4/16/2013	school D	553	male	Age 9 to 12 years	Public	waakye	complete meals	363	1	within school premises																					Not Selected
4/16/2013	school D	554	male	13 to 15 years	Public	waakye	complete meals	363	1	outside school premises	soya khebab	others	60	0.4	within school premises	sausage	others	8	0.1	within school premises											Not Selected
4/16/2013	school D	555	male	13 to 15 years	Public	rice & stew	complete meals	436	1.5	within school premises																					Not Selected
4/16/2013	school D	556	male	13 to 15 years	Public	waakye	complete meals	463	1.5	outside school premises																					Not Selected
4/16/2013	school D	557	male	Age 9 to 12 years	Public	biscuit	Packaged snacks		0.2	within school premises																					Not Selected
4/16/2013	school D	558	male	13 to 15 years	Public	biscuit	Packaged snacks		0.2	within school premises																					Not Selected
4/16/2013	school D	559	male	Age 9 to 12 years	Public	popcorn	local snacks (dry)	28	0.2	within school premises	chips	local snacks (dry)	56	0.4	within school premises																Not Selected
4/16/2013	school D	560	male	13 to 15 years	Public	bofroat	local snack (fried)	70	0.3	within school premises	waakye	complete meals	167	0.5	within school premises	local icecream	milk/ cocoa drink	66	0.1	within school premises											Not Selected
4/16/2013	school D	561	female	13 to 15 years	Public	jollof	complete meals	308	1	within school premises																					Not Selected
4/16/2013	school D	562	female	13 to 15 years	Public	sobolo	sweetened drinks	55	0.1	within school premises																					Not Selected
4/16/2013	school D	563	male	16 to 17 years	Public	waakye	complete meals	363	1	outside school premises																					Not Selected
4/16/2013	school D	564	female	Age 9 to 12 years	Public	fried yam	local snack (fried)	95	0.5	within school premises																					Not Selected
4/16/2013	school D	565	female	Age 9 to 12 years	Public	local icecream (cocnut)	milk/ cocoa drink	66	0.1	within school premises																					Not Selected
4/16/2013	school D	566	male	13 to 15 years	Public	waakye	complete meals	262	0.5	outside school premises																					Not Selected
4/16/2013	school D	567	male	13 to 15 years	Public	brukina + groundnut	complete meals	326	0.7	within school premises	u - fresh icecream (3)	sweetened drinks	80	0.1	within school premises																Not Selected
4/16/2013	school D	568	male	Age 9 to 12 years	Public	waakye + egg (40)	complete meals	295	0.6	within school premises	new star 2	sweetened drinks	160	0.2	within school premises	youpi cao	candy bar/ lollipops/sweets	9	0.1	within school premises											Not Selected
4/16/2013	school D	569	female	16 to 17 years	Public	roasted, groundnut & corn	local snacks (dry)	64	0.3	within school premises																					Not Selected
4/16/2013	school D	570	female	Age 9 to 12 years	Public	waakye + mac (10p)	complete meals	344	0.7	within school premises	coconut icecream - yellow	sweetened drinks	177	0.3	within school premises																Not Selected
4/16/2013	school D	571	female	Age 9 to 12 years	Public	youpi choco	candy bar/ lollipops/sweets	9	0.1	within school premises	hauza koko + kose (30p)	complete meals	593	0.5	within school premises																Not Selected
4/16/2013	school D	572	male	13 to 15 years	Public	waakye	complete meals	246	0.5	within school premises																					Not Selected
4/16/2013	school D	573	male	13 to 15 years	Public	waakye + gari(10p) + mac(20p)	complete meals	295	0.6	within school premises																					Not Selected
4/16/2013	school D	574	female	Age 9 to 12 years	Public	sobolo	sweetened drinks	87	0.2	within school premises	oats + sugar+ milk	complete meals	283	0.4	within school premises																Not Selected
4/16/2013	school D	575	male	Age 9 to 12 years	Public	sobolo	sweetened drinks	87	0.2	within school premises																					Not Selected
4/16/2013	school D	576	female	Age 9 to 12 years	Public	small digestive biscuit	Packaged snacks	15	0.05	within school premises	beans + gari	complete meals	336	0.3	within school premises																Not Selected
4/16/2013	school D	577	male	13 to 15 years	Public	new star	sweetened drinks	80	0.1	within school premises	popcorn	local snacks (dry)	28	0.2	within school premises	soya khebab	others	30	0.2	within school premises	sausage	others	8	0.1	within school premises						Not Selected
4/16/2013	school D	578	female	Age 9 to 12 years	Public	cocoa icecream	milk/ cocoa drink	106	0.2	within school premises	sobolo	sweetened drinks	87	0.2	within school premises	toffee (agartgha)chewing gum (marvel heroes pink)	candy bar/ lollipops/sweets	12	0.1	within school premises	biscuit jack & jill	Packaged snacks	39	0.6	within school premises	cocnut icecream	milk/ cocoa drink	66	0.1	within school premises	Not Selected
4/16/2013	school D	579	male	Age 9 to 12 years	Public	sobolo	sweetened drinks	87	0.2	within school premises																					Not Selected
4/16/2013	school D	580	female	Age 9 to 12 years	Public	sobolo	sweetened drinks	87	0.2	within school premises	cocoa icecream	milk/ cocoa drink	66	0.2	within school premises	soya khebab	others	30	0.2	within school premises	popcorn	local snacks (dry)	16	0.1	within school premises						Not Selected
4/16/2013	school D	581	male	Age 9 to 12 years	Public	sobolo	sweetened drinks	87	0.2	within school premises																					Not Selected
4/16/2013	school D	582	male	Age 9 to 12 years	Public	sobolo	sweetened drinks	87	0.2	within school premises	fried chicken	others	7	0.1	within school premises	bofroat "toogbee"	local snack (fried)	70	0.3	within school premises	'dada' ice drink	sweetened drinks	66	0.1	within school premises						Not Selected
4/16/2013	school D	584	male	Age 9 to 12 years	Public	sobolo	sweetened drinks	87	0.2	within school premises	sausage	others	7	0.1	within school premises	soya khebab	others	30	0.2	within school premises	yoghurt toffee	ice cream	7	0.1	within school premises						Not Selected
4/16/2013	school D	585	female	13 to 15 years	Public	'toogbee'	local snack (fried)	117	0.5	within school premises																					Not Selected
4/16/2013	school D	586	female	Age 9 to 12 years	Public	bread	Pastries	53	0.2	within school premises	asana + milk	sweetened drinks	224	0.2	within school premises																Not Selected
4/16/2013	school D	588	female	13 to 15 years	Public	waakye + gari (10p)+mac (10p) + salad (10p)	complete meals	295	0.6	outside school premises																					Not Selected
4/16/2013	school D	589	female	13 to 15 years	Public	youpi cao (toffee)	candy bar/ lollipops/sweets	9	0.1	within school premises	dry milk candy (2)	candy bar/ lollipops/sweets	5	0.05	within school premises	orange	fruits	151	0.1	within school premises											Not Selected
4/16/2013	school D	590	female	16 to 17 years	Public	orange	fruits	151	0.1	within school premises	youpi cao	candy bar/ lollipops/sweets	9	0.1	within school premises	dry milk candy	candy bar/ lollipops/sweets	5	0.05	within school premises											Not Selected
4/16/2013	school D	591	female	13 to 15 years	Public	waakye + mac (10p) + salad (10p)	complete meals	295	0.6	outside school premises	milk short cake	candy bar/ lollipops/sweets	92	0.8	outside school premises																Not Selected
4/16/2013	school D	592	female	13 to 15 years	Public	waakye + mac (10p) + salad (10p)	complete meals	295	0.6	outside school premises	banana chewing gum	candy bar/ lollipops/sweets	4	5	within school premises																Not Selected
4/16/2013	school D	593	female	13 to 15 years	Public	kenkey + fish (50p)	complete meals	365	0.5	outside school premises	malt & milk	Packaged snacks	25	0.2	within school premises	yellow icecream	milk/ cocoa drink	66	0.1	within school premises											Not Selected
4/16/2013	school D	594	female	16 to 17 years	Public	rice + egg (50p)	complete meals	323	0.8	outside school premises																					Not Selected
4/16/2013	school D	595	female	13 to 15 years	Public	sausage	others	7	0.1	within school premises	yellow icecream	milk/ cocoa drink	66	0.1	within school premises																Not Selected
4/16/2013	school D	596	male	13 to 15 years	Public	sausage	others	7	0.1	within school premises	new star	sweetened drinks	70	0.1	within school premises																Not Selected
4/16/2013	school D	597	male	13 to 15 years	Public	new star	sweetened drinks	70	0.1	within school premises	sausage	others	7	0.1	within school premises																Not Selected
4/16/2013	school D	598	female	Age 9 to 12 years	Public	yellow icecream	milk/ cocoa drink	118	0.2	within school premises																					Not Selected
4/16/2013	school D	599	female	Age 9 to 12 years	Public	yellow iceccream	milk/ cocoa drink	66	0.1	within school premises																					Not Selected
4/16/2013	school D	600	female	13 to 15 years	Public	waakye + mac (20p) fish (50p)	complete meals	419	0.8	outside school premises	new star	sweetened drinks	80	0.1	within school premises	biscuit (milk power)	Packaged snacks	12	0.1	within school premises											Not Selected
4/16/2013	school D	601	female	13 to 15 years	Public	waakye + mac (20p) + egg (50p)	complete meals	419	0.8	within school premises																					Not Selected
4/16/2013	school D	602	female	13 to 15 years	Public	jollof + mac (10p) + salad (10p)	complete meals	308	1	outside school premises																					Not Selected
4/16/2013	school D	603	male	13 to 15 years	Public	brukina (plain)	others	516	1	within school premises																					Not Selected
4/16/2013	school D	604	female	Age 9 to 12 years	Public	coca icecream	milk/ cocoa drink	106	0.1	within school premises	popcorn	local snacks (dry)	28	0.2	within school premises	sobolo	sweetened drinks	87	0.2	within school premises	sausage	others	14	0.2	within school premises						Not Selected
4/16/2013	school D	605	male	Age 9 to 12 years	Public	brukina	others	516	1	within school premises																					Not Selected
4/16/2013	school D	606	male	13 to 15 years	Public	brukina	others	361	0.7	within school premises	roasted groundnut	local snacks (dry)	20	0.2	within school premises																Not Selected
4/16/2013	school D	607	male	13 to 15 years	Public	brukina	others	361	0.7	within school premises																					Not Selected
4/16/2013	school D	608	female	16 to 17 years	Public	brukina + groundnut )20p)	others	258	0.5	within school premises																					Not Selected
4/16/2013	school D	609	female	13 to 15 years	Public	waakye + egg (50p)	complete meals	262	1	within school premises																					Not Selected
4/16/2013	school D	610	male	13 to 15 years	Public	brukina (plain)	others	258	0.5	within school premises																					Not Selected
4/16/2013	school D	611	female	13 to 15 years	Public	brukina (plain)	others	316	0.7	within school premises	paug biscuit (brown)	Packaged snacks		0.1	within school premises																Not Selected
4/16/2013	school D	613	female	16 to 17 years	Public	new star (20p)	sweetened drinks	160	0.1	within school premises																					Not Selected
4/16/2013	school D	664	female	13 to 15 years	Public	new star drink	sweetened drinks	80	0.1	within school premises																					Not Selected
4/17/2013	school D	612	male	13 to 15 years	Public	soya khebab	others	30	0.2	within school premises	new star	sweetened drinks	80	0.1	within school premises	sausage	local snack (fried)	7	0.1	within school premises											Not Selected
4/17/2013	school A	614	female	Age 9 to 12 years	Private	rice porridge + sugar + milk	complete meals	381	0.4	within school premises	biscuit (cookies)	Pastries	12	0.1	within school premises																Selected
4/17/2013	school A	615	female	Age 9 to 12 years	Private	rice porridge + sugar + milk	complete meals	287	0.3	within school premises	bread	Pastries	63	0.2	within school premises	orange	fruits	167	0.1	within school premises											Selected
4/17/2013	school A	616	female	Age 9 to 12 years	Private	ice kenkey	complete meals	156	0.2	within school premises	g'nut	local snacks (dry)	10	0.1	within school premises	sweet bad (tat)	Pastries	43	0.2	within school premises											Selected
4/17/2013	school A	617	female	Age 9 to 12 years	Private	bread	Pastries	63	0.2	within school premises																					Selected
4/17/2013	school A	618	male	Age 9 to 12 years	Private	rice	complete meals	208	0.7	within school premises	ice kenkey	complete meals	297	0.4	within school premises	g'nut	local snacks (dry)	10	0.1	within school premises											Selected
4/17/2013	school A	619	female	Age 9 to 12 years	Private	sweet bad ( tat )	Pastries	43	0.2	within school premises	chips	local snack (fried)	17	0.2	outside school premises	bread	Pastries	156	0.2	within school premises	ice kenkey	complete meals	156	0.2	within school premises	orange	fruits	167	0.1	within school premises	Selected
4/17/2013	school A	620	male	Age 9 to 12 years	Private	orange	fruits	167	0.2	within school premises																					Selected
4/17/2013	school A	621	male	Age 9 to 12 years	Private	ice kenkey	complete meals	156	0.2	within school premises	bread	Pastries	123	0.4	within school premises	cocoa	milk/ cocoa drink	412	0.4	within school premises	bread	Pastries	123	0.4	within school premises						Selected
4/17/2013	school A	622	female	Age 9 to 12 years	Private	indomie	complete meals	148	0.6	within school premises	boiled egg	others	47	0.4	within school premises	biscuit	Packaged snacks	25	0.1	within school premises											Selected
4/17/2013	school A	623	female	Age 9 to 12 years	Private	biscuit	Packaged snacks	25	0.1	within school premises	ice kenkey	complete meals	156	0.2	within school premises																Selected
4/17/2013	school A	624	male	13 to 15 years	Private	cocoyam chips	local snack (fried)	51	0.5	within school premises	rice	complete meals	297	1	within school premises																Selected
4/17/2013	school A	625	female	Age 9 to 12 years	Private	cocoyam chips	local snack (fried)	51	0.5	within school premises																					Selected
4/17/2013	school A	626	female	Age 9 to 12 years	Private	coco yam chips	local snack (fried)	43	0.5	within school premises																					Selected
4/17/2013	school A	627	male	Age 9 to 12 years	Private	waakye + meat	complete meals	350	1.2	within school premises																					Selected
4/17/2013	school A	628	male	Age 9 to 12 years	Private	cocoa drink	milk/ cocoa drink	103	0.1	within school premises	bread	Pastries	32	0.2	within school premises	waakye	complete meals	348	0.7	within school premises											Selected
4/17/2013	school A	629	male	13 to 15 years	Private	rice	complete meals	319	0.7	within school premises	chicken	others	36	0.5	within school premises																Selected
4/17/2013	school A	630	male	Age 9 to 12 years	Private	bofroat	local snack (fried)	93	0.3	within school premises	indomie	complete meals	495	1.5	within school premises																Selected
4/17/2013	school A	631	male	13 to 15 years	Private	indomie	complete meals	396	1.2	within school premises	bofroat	local snack (fried)	93	0.3	outside school premises																Selected
4/17/2013	school A	632	male	Age 9 to 12 years	Private	rice porridge	complete meals	287	0.3	within school premises	bread	Pastries	63	0.2	within school premises	cocoyam chips	local snack (fried)	51	0.5	within school premises	ice kenkey	complete meals	156	0.2	within school premises						Selected
4/17/2013	school A	633	male	13 to 15 years	Private	indomie	complete meals	148	0.6	within school premises																					Selected
4/17/2013	school A	634	female	Age 9 to 12 years	Private	rice water	complete meals	287	0.3	within school premises	bread and margarine	Pastries	63	0.2	within school premises																Selected
4/17/2013	school A	635	female	Age 9 to 12 years	Private	sausage	others	30	0.4	within school premises	tea	milk/ cocoa drink		0.6	within school premises	bread	Pastries	63	0.2	within school premises											Selected
4/17/2013	school A	636	female	13 to 15 years	Private	jollof rice	complete meals	319	0.7	within school premises	boiled egg	others	47	0.4	within school premises	rice porridge	complete meals	283	0.4	within school premises	bread	Pastries	119	0.4	within school premises	bofroat	local snack (fried)	61	0.2	within school premises	Selected
4/17/2013	school A	637	female	Age 9 to 12 years	Private	cocoa	milk/ cocoa drink	103	0.1	within school premises	bread	Pastries	87	0.3	within school premises																Selected
4/17/2013	school A	638	female	Age 9 to 12 years	Private	jollof rice	complete meals	365	0.8	within school premises	boiled egg	others	47	0.4	within school premises																Selected
4/17/2013	school A	639	female	13 to 15 years	Private	jollof rice	complete meals	365	0.8	within school premises	sausage	others	30	0.4	within school premises																Selected
4/17/2013	school A	640	male	13 to 15 years	Private	jollof rice	complete meals	228	0.5	within school premises																					Selected
4/17/2013	school A	641	female	13 to 15 years	Private	indomie	complete meals	148	0.6	within school premises	boiled egg	others	47	0.4	within school premises	cocoa drink	milk/ cocoa drink	103	0.1	within school premises	bread	Pastries	63	0.2	within school premises						Selected
4/17/2013	school A	642	male	13 to 15 years	Private	plamntain chips	local snack (fried)	17	0.2	within school premises	cocoyam chips	local snack (fried)	20	0.5	within school premises																Selected
4/17/2013	school A	643	male	Age 9 to 12 years	Private	cocoa drink	milk/ cocoa drink	103	0.1	within school premises	coco yam chips	local snack (fried)	20	0.5	within school premises																Selected
4/17/2013	school A	644	male	Age 9 to 12 years	Private	plantain chips	local snack (fried)	17	0.2	within school premises	cocoa drink	milk/ cocoa drink	103	0.1	within school premises	orange	fruits	167	0.1	within school premises	sweet bad	Pastries	43	0.2	within school premises						Selected
4/17/2013	school A	645	female	Age 9 to 12 years	Private	kenkey	complete meals	356	0.5	outside school premises																					Selected
4/17/2013	school A	646	male	Age 9 to 12 years	Private	indomie + salad	complete meals	259	1	within school premises																					Selected
4/17/2013	school A	647	female	13 to 15 years	Private	macaroni	complete meals	308	0.7	within school premises																					Selected
4/17/2013	school A	648	male	Age 9 to 12 years	Private	fanice	ice cream	94	0.7	outside school premises	bread	Pastries	87	0.3	within school premises																Selected
4/17/2013	school A	649	female	Age 9 to 12 years	Private	vitamilk (125ml)	milk/ cocoa drink			outside school premises																					Selected
4/17/2013	school A	650	female	Age 9 to 12 years	Private	ice kenkey	complete meals	156	0.2	within school premises																					Selected
4/17/2013	school A	651	male	13 to 15 years	Private	indomie	complete meals	396	1.2	within school premises																					Selected
4/17/2013	school A	652	male	Age 9 to 12 years	Private	cocoa drink	milk/ cocoa drink	206	0.2	within school premises	bread	Pastries	87	0.3	within school premises	soya milk drink	milk/ cocoa drink		1.2	within school premises	bread	Pastries	123	0.4	within school premises						Selected
4/17/2013	school A	653	female	Age 9 to 12 years	Private	icekenkey	complete meals	156	0.2	within school premises	plantain chips	local snack (fried)	17	0.2	within school premises																Selected
4/17/2013	school A	654	female	Age 9 to 12 years	Private	soya khebab	others	30	0.2	within school premises	boiled egg + pepper.	others	47	0.4	within school premises																Selected
4/17/2013	school A	655	female	Age 9 to 12 years	Private	boiled egg + pepper	others	47	0.4	within school premises	soya khebab	others	30	0.2	within school premises																Selected
4/17/2013	school A	656	female	Age 9 to 12 years	Private	icekenkey	complete meals	223	0.3	within school premises	groundnut	local snacks (dry)	10	0.1	within school premises	bread	Pastries	63	0.2	within school premises											Selected
4/17/2013	school A	657	female	Age 9 to 12 years	Private	pineapple	fruits	170	0.2	within school premises	pawpaw	fruits	125	0.2	within school premises																Selected
4/17/2013	school A	658	male	Age 9 to 12 years	Private	oat + sugar + milk	complete meals	354	0.5	within school premises	bread	Pastries	32	0.1	within school premises	cocoa drink	milk/ cocoa drink	103	0.1	within school premises	bread	Pastries	32	0.1	within school premises						Selected
4/17/2013	school A	659	male	Age 9 to 12 years	Private	rice porridge + sugar + milk	complete meals	476	0.5	within school premises	bread	Pastries	32	0.1	within school premises																Selected
4/17/2013	school A	660	female	13 to 15 years	Private	bread	Pastries	32	0.1	within school premises	cocoa drink	milk/ cocoa drink	103	0.1	within school premises	fanpop	sweetened drinks	138	0.5	outside school premises											Selected
4/17/2013	school A	661	female	Age 9 to 12 years	Private	bread + margarine	Pastries	160	0.5	within school premises	cocoa drink	milk/ cocoa drink	103	0.1	within school premises	bread and margarine	Pastries	96	0.3	within school premises											Selected
4/17/2013	school A	662	female	Age 9 to 12 years	Private	biscuit	Packaged snacks	25	0.1	within school premises	fruit salad	fruits		0.3	within school premises																Selected
4/17/2013	school A	663	female	Age 9 to 12 years	Private	oats + sugar + milk	complete meals	283	0.4	within school premises	bread	Pastries	87	0.3	within school premises																Selected
